# Supplementary material for: Response mechanisms to acid stress promote LF82 replication in macrophages
Source: Front Cell Infect Microbiol. 2023 Oct 10;13:1255083. doi: 10.3389/fcimb.2023.1255083 (PMC10595154; doi:10.3389/fcimb.2023.1255083)
Supplement: Supplementary file 1 [file DataSheet_1.zip]

Archive with 3 entries (3 files):
- Supplementary/Table S1.xlsx
- Supplementary/Table S2.doc
- Supplementary/Table S3.doc
