# Supplementary material for: Response mechanisms to acid stress promote LF82 replication in macrophages
Source: Front Cell Infect Microbiol. 2023 Oct 10;13:1255083. doi: 10.3389/fcimb.2023.1255083 (PMC10595154; doi:10.3389/fcimb.2023.1255083)
Supplement: Supplementary file 1 [file DataSheet_1.zip › Supplementary/Table S1.xlsx]

## Sheet: Down-regulated genes
Table S1 differential expression genes of LF82 in acid group compared with that of LF82 in control group
Down-regulated genes
	A1640_1_tpm	A1640_2_tpm	A1640_3_tpm	Acid_1_tpm	Acid_2_tpm	Acid_3_tpm	log2fc	pvalue	padjust	gene_name	description
LF82_0012	65.52	64.44	58.58	5.36	2.54	4.02	-3.07426	4.41725e-27	5.34139e-26	aceA	Isocitrate lyase
LF82_0013	54.14	46.8	46.94	3.64	2.79	3.26	-3.00862	3.17881e-60	1.00735e-58	aceB	Malate synthase A
LF82_0017	410.12	398.2	384.59	104.03	37.67	93.51	-1.44697	0.000111225	0.000320224	ackA	acetate kinase
LF82_0019	217.37	208.91	206.34	25.73	9.65	25.41	-2.48639	3.05296e-11	1.61431e-10	acnB	aconitate hydratase 2
LF82_0022	28.98	31.95	26.84	2.22	1.83	3.4	-2.64169	6.89598e-13	4.09393e-12	acpS	Holo-[acyl-carrier-protein] synthase
LF82_0025	37.43	35.3	35.36	7.43	7.32	7.32	-1.36366	5.09758e-22	4.96258e-21	acrB	acriflavine resistance protein B
LF82_0030	150.89	157.23	147.98	2.98	1.89	3.2	-4.91417	6.82232e-119	5.59796e-117	acs	acetyl-coenzyme A synthetase
LF82_0031	10.55	10.35	11.09	1.44	1.38	2.13	-1.77944	1.87167e-15	1.31503e-14	actP	Cation/acetate symporter actP
LF82_0034	35.3	31.29	32.07	7.78	3.29	7.74	-1.49366	8.00575e-06	2.6427e-05	ade	adenine deaminase
LF82_0044	21.99	21.08	20.61	2.03	2.69	2.29	-2.24031	1.85702e-20	1.66011e-19	aes	acetyl esterase
LF82_0050	4.79	5.51	4.43	0.95	0.64	1.08	-1.55702	1.34562e-06	4.83433e-06	agaS	tagatose-6-phosphate ketose/aldose isomerase
LF82_0053	502.55	466.84	466.8	7.5	17.96	7.52	-4.46846	3.47122e-22	3.41548e-21	agp	glucose-1-phosphatase
LF82_0056	189.04	165.73	159.2	30.88	30.4	37.56	-1.45696	3.00845e-22	2.97928e-21	aidB	Protein aidB
LF82_0064	18.74	15.06	14.66	3.52	4	3.37	-1.21675	3.45112e-07	1.31274e-06	aldA	aldehyde dehydrogenase A
LF82_0065	101.86	91.77	91.19	4.27	4.47	5.7	-3.38032	9.53101e-86	5.15235e-84	aldB	aldehyde dehydrogenase B
LF82_0071	7.04	5.74	5.17	0.44	0.76	0.58	-2.38036	1.227e-09	5.76491e-09	allD	Ureidoglycolate dehydrogenase
LF82_0073	9.49	10.22	13.04	1.49	3.64	1.4	-1.34111	0.00666135	0.0140666	allS	Uncharacterized HTH-type transcriptional regulator
LF82_0075	2.21	2.34	2.99	0.48	0.63	0.46	-1.31069	0.000391514	0.00103273	alsA	D-allose import ATP-binding protein alsA
LF82_0076	5.49	5.67	5.68	0.14	0.5	0.37	-3.09343	4.58791e-11	2.40107e-10	alsB	D-allose-binding periplasmic protein
LF82_0084	142.39	129.59	131.01	36.89	18.57	33.67	-1.27074	2.69199e-06	9.42094e-06	amn	AMP nucleosidase
LF82_0086	62.73	60.85	63.29	11.75	8.52	10.61	-1.67098	4.39414e-20	3.8829e-19	ampD	Protein ampD
LF82_0087	21.59	21.19	23.17	3.5	3.36	3.85	-1.69224	2.02767e-16	1.50763e-15	ampE	Protein ampE
LF82_0094	465.51	440.66	439.65	6.65	9.26	5.79	-5.00033	1.32089e-65	4.74177e-64	ansB	L-asparaginase 2
LF82_0097	33.01	34.44	34.09	7.67	2.09	5.23	-1.86431	1.58743e-05	5.06897e-05	apaH	bis(5'-nucleosyl)-tetraphosphatase%2C symmetrical
LF82_0099	44.83	46.2	41.14	1.55	1.5	1.17	-4.02576	1.34844e-41	2.6034e-40	aphA	Class B acid phosphatase
LF82_010	100.44	85.93	76.08	14.27	11.61	22.95	-1.51581	1.23298e-07	4.86731e-07	LF82_010	hypothetical protein
LF82_0103	8.76	6.81	6.66	1.31	0.62	1.65	-1.74473	4.91976e-05	0.000148238	apt	adenine phosphoribosyltransferase
LF82_0105	48.95	50.14	47.04	4.9	4.98	5.18	-2.34944	2.03297e-46	4.5347e-45	araA	L-arabinose isomerase
LF82_0106	34.83	34.55	32.66	3.88	4.22	4.7	-2.06917	5.51356e-34	8.55905e-33	araB	ribulokinase
LF82_0107	186.81	180.52	170.5	3.93	6.11	5.07	-4.20809	1.80329e-58	5.47429e-57	arac	Arabinose operon regulatory protein
LF82_011	41.72	32.2	34.9	2.02	1.98	2.46	-3.14124	5.57189e-13	3.34241e-12	LF82_011	hypothetical protein
LF82_0110	8.55	9.89	8.88	1.35	1.23	1.46	-1.83176	7.90319e-11	4.03054e-10	araF	L-arabinose-binding periplasmic protein
LF82_012	89.67	76.37	94.39	8.51	27.07	14.3	-1.38132	0.00623086	0.0132199	LF82_012	hypothetical protein
LF82_0129	96.35	91.1	92.6	1.01	0.82	1.36	-5.54388	5.59204e-102	3.67077e-100	argT	Lysine-arginine-ornithine-binding periplasmic protein
LF82_013	39.72	41.01	42.05	5.52	7.11	4.78	-1.85549	7.06239e-11	3.61377e-10	LF82_013	hypothetical protein
LF82_014	14.24	14.31	16.86	2.63	2.77	3.04	-1.49762	3.57484e-13	2.1728e-12	LF82_014	hypothetical protein
LF82_0142	23.45	22.32	22.05	6	2.19	5.99	-1.36554	0.00024708	0.000675392	aroC	chorismate synthase
LF82_0145	184.64	168.32	166.95	11.74	11.19	12.88	-2.93281	1.30974e-98	8.35866e-97	aroF	Phospho-2-dehydro-3-deoxyheptonate aldolase
LF82_0151	36.05	36.04	32.36	7.48	8.63	8.06	-1.1779	1.31047e-09	6.11952e-09	aroP	Aromatic amino acid transport protein aroP
LF82_0153	29.49	26.53	28.98	5.79	3.42	7.7	-1.42796	3.37465e-07	1.28472e-06	artI	Arginine-binding periplasmic protein 1
LF82_0157	8.22	8.54	7.36	0.91	0.87	1.57	-1.93646	7.21501e-08	2.92354e-07	artQ	Arginine transport system permease protein artQ
LF82_0164	32.03	27.43	29.02	7.28	6.72	7.57	-1.11096	1.9054e-14	1.26339e-13	asmA	Protein asmA
LF82_017	6.43	5.54	10.01	1.55	0.91	2.09	-1.36362	0.00113371	0.00277096	LF82_017	hypothetical protein
LF82_0173	2716.15	2705.51	2669.62	29.89	22.85	28.2	-5.72326	0	0	aspA	Aspartate ammonia-lyase
LF82_0180	20.1	18.06	20.12	1.79	1.33	1.65	-2.6895	4.60977e-29	6.01758e-28	astA	Arginine N-succinyltransferase
LF82_0181	11.46	10.3	12.35	2.62	1.02	3.52	-1.36508	0.000799986	0.00201421	astB	N-succinylarginine dihydrolase
LF82_0182	46.87	39.99	43.01	2.36	2.37	1.46	-3.44309	1.00347e-33	1.5473e-32	astC	Succinylornithine transaminase
LF82_0183	13.63	12.7	12.79	2.14	1.1	3.03	-1.75289	1.92236e-07	7.45421e-07	astD	N-succinylglutamate 5-semialdehyde dehydrogenase
LF82_0184	12.86	12.18	12.11	2.78	2.04	2.86	-1.35789	2.17926e-09	1.00037e-08	astE	Succinylglutamate desuccinylase
LF82_0187	57.72	52.11	52.3	2.43	6.15	2.74	-2.86525	3.49928e-10	1.7142e-09	atoC	acetoacetate metabolism regulatory protein atoC
LF82_0190	97.25	92.27	92.9	1.02	1.59	0.85	-5.39305	1.50885e-63	5.13568e-62	atoS	Signal transduction histidine-protein kinase atoS
LF82_0191	541.51	555.84	530	40.42	22.02	42.24	-3.05568	5.0981e-32	7.46044e-31	atpA	ATP synthase subunit alpha
LF82_0192	228.46	258.37	260.43	53.2	13.92	57.84	-1.6995	0.000511315	0.0013274	atpB	ATP synthase a chain
LF82_0193	1434.1	1503.9	1573.5	145.04	122.55	170.41	-2.43826	8.49048e-71	3.3925e-69	atpC	ATP synthase epsilon chain
LF82_0194	418.87	415.8	418.67	27.23	7.29	25.36	-3.50097	3.70238e-14	2.41654e-13	atpD	ATP synthase subunit beta
LF82_0195	237.04	237.25	234.49	40.56	7.04	36.47	-2.20761	4.7525e-05	0.000143292	atpE	ATP synthase C chain
LF82_0196	341.27	359.73	397.92	69.21	31.82	61.7	-1.84858	2.05228e-10	1.01729e-09	atpF	ATP synthase B chain
LF82_0197	656.63	667.22	686.96	46.92	11.86	43.99	-3.40508	9.40577e-13	5.51269e-12	atpG	ATP synthase gamma chain
LF82_0198	245.72	242.92	239.04	26.3	13.24	29.4	-2.49777	1.00332e-18	8.23263e-18	atpH	ATP synthase delta chain
LF82_0211	16.12	17.17	16.14	2.48	1.61	3.27	-1.84788	6.84387e-13	4.06825e-12	bcsA	Cellulose synthase catalytic subunit [UDP-forming]
LF82_0212	53.06	55.38	52.79	3.8	1.58	3.21	-3.32974	2.62792e-25	2.90971e-24	bcsB	Cyclic di-GMP-binding protein
LF82_0213	80.61	75.17	75.93	9.46	14.16	9.78	-1.84849	5.4781e-11	2.83787e-10	bcsC	Cellulose synthase operon protein C
LF82_0215	39.79	25.82	30.65	5.53	2.23	5.56	-1.99155	0.00105453	0.00258982	bcsF	Uncharacterized protein yhjT
LF82_0217	46.7	43.95	42.52	2.4	1.07	3.5	-3.37068	1.04369e-19	9.04856e-19	bcsZ	endoglucanase
LF82_0219	127.81	130.36	130.5	6.26	3.59	6.45	-3.67023	1.0252e-55	2.87244e-54	betA	choline dehydrogenase
LF82_022	10.03	7.78	8.17	2.75	1.32	2.68	-1.04447	0.000732814	0.00185117	LF82_022	hypothetical protein
LF82_0220	199.02	189.4	185.69	19.2	8.99	15.96	-2.79456	2.76229e-22	2.74141e-21	betB	Betaine aldehyde dehydrogenase
LF82_0221	411.35	402.26	383.62	81.15	73.71	84.28	-1.39211	6.72662e-32	9.75041e-31	betI	HTH-type transcriptional regulator betI
LF82_0223	1156.37	1135.07	1233.7	185.56	427.46	192.56	-1.13042	0.0156718	0.0303081	bfd	Bacterioferritin-associated ferredoxin
LF82_0226	2.08	1.91	2.4	0.45	0.62	0.28	-1.27637	0.00276206	0.00626323	bglB	6-phospho-beta-glucosidase bglB
LF82_0250	30.57	27.04	29.81	6.97	8.47	7.07	-1.01149	7.37598e-06	2.44712e-05	btuD	Vitamin B12 import ATP-binding protein btuD
LF82_0255	28.5	26.01	23.77	1.23	0.7	0.97	-3.84297	1.01334e-43	2.09743e-42	cadB	cadaverine/lysine antiporter
LF82_0259	15.58	14.48	13.42	4.23	3.76	2.79	-1.07388	4.53897e-05	0.000137667	caiC	crotonobetaine/carnitine-CoA ligase
LF82_0262	270.28	231.92	226.94	1.25	5.41	2.24	-5.34925	1.20731e-22	1.20863e-21	caiF	Transcriptional activatory protein caiF
LF82_0275	3.73	4.1	4.84	1.48	0.34	0.81	-1.37119	0.00600817	0.0128063	ccmC	Heme exporter protein C
LF82_0296	58.94	55.75	53.59	1.98	0.77	2.86	-4.02573	3.13826e-22	3.10114e-21	cheA	chemotaxis protein cheA
LF82_0297	12.91	11.81	11.82	0.75	0.6	0.58	-3.30931	3.63387e-24	3.86519e-23	cheB	chemotaxis response regulator protein-glutamate
LF82_0298	17.05	15.35	13.34	1.69	1.8	1.57	-2.23793	6.94453e-15	4.72743e-14	cheR	chemotaxis protein methyltransferase
LF82_0299	150.82	127.64	131.5	5.5	9.41	9.52	-3.11799	7.35871e-27	8.71477e-26	cheW	chemotaxis protein cheW
LF82_0300	75.47	66.8	67.18	4.76	9.56	3.07	-2.58248	1.01646e-07	4.05791e-07	cheY	chemotaxis protein cheY
LF82_0301	74.54	75.68	83.75	5.47	17.74	6.6	-1.97428	0.000263698	0.000717826	cheZ	chemotaxis protein cheZ
LF82_0307	3.6	3.42	3.64	0.12	0.38	0.13	-3.0891	1.11823e-08	4.87038e-08	citC	[Citrate [pro-3S]-lyase] ligase
LF82_0309	3.42	3.67	4.09	0.3	1.1	0.77	-1.39143	0.00403192	0.00886444	citE	Citrate lyase beta subunit
LF82_031	1.05	0.83	1.04	0.11	0.1	0.12	-2.23077	0.0273119	0.0497219	LF82_031	hypothetical protein
LF82_0310	4	5.25	4.27	0.84	0.69	1.11	-1.44514	3.23459e-06	1.11584e-05	citF	Citrate lyase alpha chain
LF82_0313	7.02	7.75	8.49	0.9	0.63	0.61	-2.50535	1.30568e-07	5.14104e-07	citX	Apo-citrate lyase phosphoribosyl-dephospho-CoA
LF82_0314	33.52	30.1	33.11	6.73	7.55	8.62	-1.15123	4.77413e-12	2.65905e-11	clcA	H(+)/Cl(-) exchange transporter clcA
LF82_0325	33.89	27.27	29.53	6.36	4.18	6.84	-1.47134	2.80609e-11	1.48891e-10	cmoB	Uncharacterized protein yecP
LF82_0329	50	58.78	51.86	6.95	13.97	7.73	-1.50586	0.000154943	0.000435717	cnu	H-NS/stpA-binding protein 2
LF82_0330	7.46	7.01	8.46	1.28	0.55	0.95	-2.13498	8.14188e-10	3.86886e-09	coaA	Pantothenate kinase
LF82_0343	277.47	295.34	286.5	41.3	27.79	39.35	-2.06944	2.41504e-32	3.5682e-31	cpdA	Protein icc
LF82_0344	57.54	54.6	53.2	3.49	3.95	4.6	-2.8548	3.63577e-60	1.14427e-58	cpdB	2'%2C3'-cyclic-nucleotide 2'-phosphodiesterase
LF82_0363	5.43	6.58	3.23	0.94	1.1	0.84	-1.45562	0.00314015	0.0070454	csgD	csgAB operon transcriptional regulatory
LF82_0367	26.71	28.53	28.17	3.11	4.09	2.6	-2.13807	9.11799e-14	5.77096e-13	csiD	Protein csiD
LF82_0368	268.55	250.12	256.6	29.64	32.75	28.35	-2.157	3.11345e-31	4.41552e-30	csiE	Stationary phase-inducible protein csiE
LF82_0372	4205.82	4397.46	4483.83	153.91	224.72	161.43	-3.63596	2.71961e-34	4.26505e-33	cspC	Cold shock-like protein cspC
LF82_0373	13226.9	14323.1	12790.6	637.34	1683.83	658.01	-2.74947	8.12568e-08	3.27522e-07	cspD	Cold shock-like protein cspD
LF82_0374	19074.3	17138.7	13908.5	2090.45	4441.64	2138.67	-1.53323	0.000642252	0.00163862	cspE	Cold shock-like protein cspE
LF82_0375	14.84	14.93	14.49	1.03	3.32	1.04	-2.02029	0.00809207	0.0168401	cspG	Cold shock-like protein cspG
LF82_0382	108.85	108.86	102.26	22.85	15.67	22.57	-1.47638	3.81881e-17	2.92457e-16	cstA	Carbon starvation protein A
LF82_0394	32.84	30.92	34.65	4	5.27	3.46	-2.00061	3.99432e-13	2.41499e-12	cvrA	Cell volume regulation protein A
LF82_0404	391.51	386.06	385.58	9.56	6.57	9.91	-4.56652	2.80218e-154	3.67886e-152	cyoA	Ubiquinol oxidase subunit 2
LF82_0405	250.43	235.44	236.42	8.3	8.52	6.82	-3.99538	1.01438e-82	5.23718e-81	cyoB	Ubiquinol oxidase subunit 1
LF82_0406	109.7	120.4	119.75	4.71	2.17	7.98	-3.67566	5.03235e-20	4.43832e-19	cyoC	Cytochrome o ubiquinol oxidase subunit 3
LF82_0407	196.71	168.36	160.5	16.15	12.67	12.9	-2.71588	9.74511e-33	1.46816e-31	cyoD	Cytochrome o ubiquinol oxidase protein cyoD
LF82_0408	50.64	52.86	51.52	8	11.41	9.5	-1.47716	2.57675e-09	1.17578e-08	cyoE	Protoheme IX farnesyltransferase
LF82_0410	48.47	45.61	44.64	8.55	8.27	8.68	-1.51326	1.02304e-21	9.67255e-21	cysB	HTH-type transcriptional regulator cysB
LF82_0428	66.19	60.9	62.23	8.45	3.66	10.47	-2.17645	1.25595e-09	5.88289e-09	cytR	HTH-type transcriptional repressor cytR
LF82_0433	101.73	100.49	97.81	5.46	9.08	6.81	-2.86418	5.867e-23	5.93808e-22	dadA	D-amino acid dehydrogenase small subunit
LF82_0434	55.1	52.83	50.51	2.81	3.17	3.48	-3.13585	1.81086e-58	5.47429e-57	dadX	lanine racemase%2C catabolic
LF82_0442	76.62	65.69	75.48	12.15	9.04	12.52	-1.77374	2.35593e-29	3.10186e-28	dbpA	ATP-independent RNA helicase dbpA
LF82_0444	5.35	6.19	7.01	2.09	0.87	1.55	-1.13475	0.000987185	0.00243746	dcm	DNA-cytosine methyltransferase
LF82_0447	139.41	128.85	137.65	2.4	2.46	2.72	-4.81368	1.50415e-163	2.22954e-161	dctA	aerobic C4-dicarboxylate transport protein
LF82_0449	440.59	452.85	444.61	40.28	43.82	44.26	-2.45103	2.07215e-59	6.43347e-58	dcuA	Anaerobic C4-dicarboxylate transporter dcuA
LF82_0450	19.81	20.05	17.1	2.2	3.72	2.22	-1.8515	5.2624e-08	2.16143e-07	dcuB	Anaerobic C4-dicarboxylate transporter dcuB
LF82_0455	52.24	47.25	45.68	10.44	8.37	11.38	-1.34791	1.72791e-17	1.33891e-16	ddlA	D-alanine--D-alanine ligase A
LF82_0456	301.18	276.82	268.63	43.6	30.93	42.67	-1.93435	2.14128e-33	3.26883e-32	ddlB	D-alanine--D-alanine ligase B
LF82_0459	105.65	101.46	93.73	23.29	17.33	23.95	-1.30008	1.31352e-15	9.27418e-15	dedD	Protein dedD
LF82_0464	348.91	332.46	332.72	53.52	16.45	50.66	-2.18167	3.15247e-07	1.20513e-06	deoA	Thymidine phosphorylase
LF82_0466	153.09	145.25	143.57	34.95	18.93	34.15	-1.42215	1.70816e-08	7.32864e-08	deoC	Deoxyribose-phosphate aldolase
LF82_0467	982.68	1024.05	994.39	87.5	40.59	78.04	-2.95891	2.23363e-24	2.38133e-23	deoD	Purine nucleoside phosphorylase deoD-type
LF82_0472	20.95	19.69	17.89	3.67	1.18	3.38	-1.93984	2.772e-07	1.06411e-06	dgoA	2-dehydro-3-deoxy-6-phosphogalactonate aldolase
LF82_0473	7.09	7.14	7.19	1.69	0.78	1.39	-1.56427	2.70651e-07	1.03983e-06	dgoD	Galactonate dehydratase
LF82_0474	35.13	36.58	35.65	3.3	2.17	4.44	-2.53493	1.85623e-23	1.9341e-22	dgoK	2-dehydro-3-deoxygalactonokinase
LF82_0475	79.57	81.31	76.14	15.62	18.21	19.62	-1.21351	4.84006e-11	2.52155e-10	dgoR	Galactonate operon transcriptional repressor
LF82_0483	63.84	67.67	57.03	14.94	4.93	14.82	-1.55267	0.000118872	0.00034096	diaA	DnaA initiator-associating protein diaA
LF82_0491	4.27	5.22	3.6	0.99	0.65	1.52	-1.15997	0.00132684	0.00321265	dipZ	Thiol:disulfide interchange protein dsbD
LF82_0497	14.72	14.2	13.16	2.94	2.4	3.74	-1.30235	1.51041e-11	8.11736e-11	dmsA	Anaerobic dimethyl sulfoxide reductase chain A
LF82_0498	23.43	24.09	18.62	7.57	2.47	4.79	-1.2551	0.00187108	0.00438429	dmsB	Anaerobic dimethyl sulfoxide reductase chain B
LF82_0515	545.54	520.49	521.76	7.62	5.06	6.19	-5.47549	1.13113e-187	2.07902e-185	dppA	Periplasmic dipeptide transport protein
LF82_0516	7.64	5.81	6.02	0.65	0.85	0.54	-2.30794	6.89546e-10	3.29705e-09	dppB	Dipeptide transport system permease protein dppB
LF82_0517	9.72	8.82	9.88	1.21	0.85	1.48	-2.09109	3.1698e-12	1.78277e-11	dppC	Dipeptide transport system permease protein dppC
LF82_0518	28.8	32.16	29.93	2.52	2.59	2.59	-2.62728	5.55176e-32	8.09852e-31	dppD	Dipeptide transport ATP-binding protein dppD
LF82_0524	10.55	8.46	9.69	1.84	1.73	1.53	-1.55298	1.08972e-07	4.33906e-07	dsbG	Thiol:disulfide interchange protein dsbG
LF82_0525	15.67	12.61	13	3.55	3.25	3.42	-1.08528	1.34995e-07	5.31082e-07	dsdA	D-serine dehydratase
LF82_0526	40.92	39.64	35.55	8.19	9.91	9.51	-1.13597	4.66697e-08	1.92675e-07	dsdC	HTH-type transcriptional regulator dsdC
LF82_0536	20.83	21.92	22.1	4.98	2.37	4.6	-1.5388	8.78783e-08	3.53591e-07	dxs	1-deoxy-D-xylulose-5-phosphate synthase
LF82_0539	10.86	11.63	9.81	1.77	1.43	1.78	-1.77994	6.72824e-20	5.87712e-19	ebgA	Evolved beta-galactosidase subunit alpha
LF82_0540	5.57	6.44	6.04	1.24	0.17	1.27	-1.88145	0.000961532	0.00237923	ebgC	Evolved beta-galactosidase subunit beta
LF82_0548	40.4	39.05	39.86	6.74	5.41	6.37	-1.76221	6.62751e-25	7.23359e-24	efeU	Ferrous iron permease efeU
LF82_055	42.51	36.83	36.55	2.57	1.54	2.72	-3.17543	1.56635e-36	2.67561e-35	LF82_055	2%2C5-diketo-D-gluconic acid reductase A (EC111-)
LF82_0551	770.28	735.33	719.77	124.19	57.38	121.95	-1.97311	2.52158e-12	1.43295e-11	elaB	Protein elaB
LF82_0552	242.91	228.47	229.67	14.39	4.44	15.81	-3.45312	7.26488e-16	5.23231e-15	elbB	enhancing lycopene biosynthesis protein 2
LF82_056	55.79	52.72	51.04	0.67	1.23	0.59	-5.04354	3.79049e-42	7.44328e-41	LF82_056	Puative autotransporter/virulence factor
LF82_0568	481.22	448.65	462.96	16.33	4.84	16.34	-4.32737	2.40059e-22	2.3876e-21	entF	enterobactin synthetase component F
LF82_057	5.84	6.48	6.09	0.47	0.57	0.1	-3.03179	4.19333e-09	1.89463e-08	LF82_057	hypothetical protein
LF82_058	12.65	10.67	12.31	1.45	1.6	1.49	-2.02872	3.87277e-11	2.03144e-10	LF82_058	hypothetical protein
LF82_0583	10.14	9.43	11.15	2.29	0.96	2.49	-1.52439	6.70842e-06	2.23371e-05	eutD	ethanolamine utilization protein eutD
LF82_059	6.8	6.15	6.46	0.58	0.98	0.89	-2.03319	6.76376e-06	2.25051e-05	LF82_059	Type 1 fimbriae regulatory protein FimX
LF82_0592	17.61	18.72	20.84	2.97	0.62	2.1	-2.44208	3.17503e-08	1.32509e-07	eutP	ethanolamine utilization protein eutP
LF82_0593	15.89	15.47	14.46	2.22	0.72	1.3	-2.52947	1.508e-11	8.1139e-11	eutQ	ethanolamine utilization protein eutQ
LF82_0595	5.06	9.58	3.59	0.99	0	1.68	-1.93583	0.0248527	0.0456611	eutS	ethanolamine utilization protein eutS
LF82_0596	9.18	8.78	6.86	1.32	0.38	1.54	-2.05749	3.65965e-06	1.25588e-05	eutT	ethanolamine utilization cobalamin adenosyltransferase
LF82_0597	29.44	30	25.79	2.16	0.65	1.05	-3.56151	3.60767e-19	3.03612e-18	evgA	Positive transcription regulator evgA
LF82_0598	37.44	33.09	34.23	0.46	0.75	0.38	-5.08365	9.48843e-50	2.33152e-48	evgS	Sensor protein evgS
LF82_0603	36.65	38.09	32.42	6.73	13.39	6.28	-1.05448	0.0115899	0.0231748	exuT	Hexuronate transporter
LF82_0607	122.47	121.65	128.42	26.8	16.38	29.88	-1.44427	2.49217e-10	1.22607e-09	fabF	3-oxoacyl-[acyl-carrier-protein] synthase 2
LF82_0608	722.61	760.73	770.02	164.19	149.11	166.93	-1.30204	1.0166e-29	1.34619e-28	fabG	3-oxoacyl-[acyl-carrier-protein] reductase
LF82_0613	21.07	22.58	20.25	2.87	2.58	2.75	-2.0367	5.18225e-24	5.49941e-23	fadA	3-ketoacyl-CoA thiolase
LF82_0614	45.4	43.25	42.16	1.35	1.13	1.48	-4.12717	1.45198e-107	1.05902e-105	fadB	Fatty acid oxidation complex subunit alpha
LF82_0615	40.67	36.56	38.98	3.29	4.1	4.52	-2.35814	4.52064e-34	7.04147e-33	fadD	Long-chain-fatty-acid--CoA ligase
LF82_0616	52.18	44	45.75	2.92	7.22	2.94	-2.46591	1.70325e-07	6.63818e-07	fadE	acyl-coenzyme A dehydrogenase
LF82_0617	45.72	45.64	44.6	1.18	1.11	1.25	-4.33841	1.12801e-109	8.63867e-108	fadH	2%2C4-dienoyl-CoA reductase [NadPH]
LF82_0618	113.98	96.92	109.69	1.16	1.05	1.49	-5.51931	6.87983e-126	6.07939e-124	fadI	3-ketoacyl-CoA thiolase
LF82_0619	77.35	72.94	70.48	4.43	7.34	4.12	-2.84037	1.1923e-16	8.96667e-16	fadJ	Fatty acid oxidation complex subunit alpha
LF82_0621	47.12	41.9	42.21	3.23	5.05	4.01	-2.47059	5.6391e-20	4.93555e-19	fadL	Long-chain fatty acid transport protein
LF82_0624	676	664.14	620.73	109.53	90.48	110.46	-1.73708	1.92166e-46	4.30734e-45	fbaB	Fructose-bisphosphate aldolase class 1
LF82_0625	208.17	213.04	226.91	53.85	43.34	55.46	-1.165	5.42073e-21	4.9717e-20	fbp	Fructose-1%2C6-bisphosphatase
LF82_0629	177.06	169.99	174.2	33.28	9.78	33.24	-1.88529	2.45506e-05	7.70034e-05	fdhF	formate dehydrogenase-H%2C selenopolypeptide subunit
LF82_0639	128.47	114.33	118.71	21.12	13.88	20.74	-1.78513	1.96019e-13	1.21389e-12	feoC	Protein yhgG
LF82_0649	18.74	17.23	18.19	6.08	2.73	5.26	-1.04092	0.000594273	0.00153409	fhlA	Formate hydrogenlyase transcriptional activator
LF82_0653	3.87	3.52	4.83	1.16	0.2	0.79	-1.62	0.00178511	0.00419785	fhuD	Ferrichrome-binding periplasmic protein
LF82_0658	843.74	946.08	895.71	95.26	87.59	90.55	-2.3632	2.86022e-54	7.77674e-53	fimA	Type-1 fimbrial protein%2C A chain
LF82_0659	7.27	6.39	6.13	0.26	0.22	0.81	-3.05205	5.26364e-08	2.16143e-07	fimB	Type 1 fimbriae regulatory protein fimB
LF82_0660	10.43	9.43	9.8	1.11	1.04	1.45	-2.11985	7.60234e-11	3.88573e-10	fimC	chaperone protein fimC
LF82_0661	5	3.76	4.72	0.4	1.7	0.55	-1.35714	0.0259393	0.0474487	fimD	Outer membrane usher protein fimD
LF82_0664	15.06	13.76	11.74	3.48	1.82	3.74	-1.26382	0.000150297	0.000423292	fimG	Protein fimG
LF82_0666	17.03	19.24	15.49	2.61	4.08	4.65	-1.25179	6.81029e-05	0.000201243	fimI	Fimbrin-like protein fimI
LF82_0678	52.16	49.53	49.16	3.41	6.19	4.71	-2.44049	2.79116e-15	1.94324e-14	flgA	flagella basal body P-ring formation protein flgA
LF82_0679	152.45	148.77	136.17	1.18	0.2	0.48	-6.99653	5.92993e-37	1.02053e-35	flgB	flagellar basal-body rod protein flgB
LF82_0680	111.21	121.78	113.14	0.73	0.41	1	-6.4418	7.03374e-35	1.13404e-33	flgC	flagellar basal-body rod protein flgC
LF82_0681	180.75	180.27	174.69	1.82	0.82	1.1	-6.24935	4.33108e-91	2.55145e-89	flgD	Basal-body rod modification protein flgD
LF82_0682	229.05	207.57	209.59	1.75	2.23	2.65	-5.67771	1.66181e-152	2.06379e-150	flgE	flagellar hook protein flgE
LF82_0683	116.59	107.82	96.62	2.28	0.87	1.65	-5.15903	3.86437e-58	1.16057e-56	flgF	flagellar basal-body rod protein flgF
LF82_0684	263.18	254.09	263.23	3.62	2.91	3.56	-5.34924	1.56101e-183	2.65662e-181	flgG	flagellar basal-body rod protein flgG
LF82_0685	54	50.05	55.62	1.74	0.66	1.19	-4.57176	1.15119e-46	2.61867e-45	flgH	flagellar L-ring protein
LF82_0686	36.38	34.45	33.95	1.78	1.59	2.14	-3.32924	5.97093e-53	1.57681e-51	flgI	flagellar P-ring protein
LF82_0687	48	43.74	49.67	2.45	0.99	3.26	-3.51252	3.77117e-22	3.69479e-21	flgJ	Peptidoglycan hydrolase flgJ
LF82_0688	81.96	77.44	74.14	4.83	5.48	4.83	-3.01133	4.2509e-55	1.16963e-53	flgK	flagellar hook-associated protein 1
LF82_0689	257.52	236.97	227.69	20.79	23.79	20.9	-2.52351	4.64499e-38	8.17768e-37	flgl	flagellar hook-associated protein 3
LF82_0690	192.64	191.05	173.33	18.34	27.12	15.51	-2.21228	6.94163e-11	3.55594e-10	flgM	Negative regulator of flagellin synthesis
LF82_0691	76.13	66.9	71.18	8.34	20.64	11.15	-1.4246	0.0011762	0.00286718	flgN	flagella synthesis protein flgN
LF82_0692	14.31	14.81	15.24	2.78	2.25	3.1	-1.53273	5.52216e-19	4.5968e-18	flhA	flagellar biosynthesis protein flhA
LF82_0693	4.53	5.09	7.31	1.07	0.29	1.1	-1.89049	6.96766e-05	0.000205629	flhB	flagellar biosynthetic protein flhB
LF82_0694	172.52	185.79	167.46	1.25	1.89	2.43	-5.62721	2.96419e-78	1.40417e-76	flhC	flagellar transcriptional activator flhC
LF82_0695	123.53	131.11	123.75	2.52	3.01	2.86	-4.54323	1.41367e-46	3.1999e-45	flhD	Transcriptional activator flhD
LF82_0697	78.76	83.31	81.24	1.59	3.14	1.54	-4.30289	6.94555e-31	9.55533e-30	fliA	RNA polymerase sigma factor for flagellar operon
LF82_0698	192.38	166.2	178.72	1.75	2.02	2.17	-5.56768	1.3001e-170	2.05999e-168	fliD	flagellar hook-associated protein 2
LF82_0699	12.36	20.49	11.9	3.63	1.98	2.05	-1.61781	0.00177438	0.00417474	fliE	flagellar hook-basal body complex protein fliE
LF82_0700	22.92	23.09	22.24	0.48	0.42	0.34	-4.85278	3.79063e-57	1.10942e-55	fliF	flagellar M-ring protein
LF82_0701	38.42	38.78	38.38	2.68	2.55	2.35	-2.99444	3.54614e-45	7.75928e-44	fliG	flagellar motor switch protein fliG
LF82_0702	24.93	27.46	23.23	0.22	0.65	0.9	-4.48587	5.6379e-25	6.18285e-24	fliH	flagellar assembly protein fliH
LF82_0703	25.16	23.16	25.54	0.73	0.04	0.66	-4.82563	1.45411e-15	1.02479e-14	fliI	flagellum-specific ATP synthase
LF82_0704	18.72	19.33	16.6	0.85	0.18	1.3	-3.692	1.78425e-12	1.02611e-11	fliJ	flagellar fliJ protein
LF82_0705	72.92	72.37	76.34	4.78	2.15	4.87	-3.33252	1.93578e-28	2.48461e-27	fliK	flagellar hook-length control protein
LF82_0706	71.84	73.03	77.5	2.37	2.75	2.05	-3.99604	1.40149e-41	2.69449e-40	fliL	flagellar fliL protein
LF82_0707	45.67	40.07	41.5	0.93	0.34	0.96	-4.9433	8.69002e-51	2.17014e-49	fliM	flagellar motor switch protein fliM
LF82_0708	51.22	45.35	42.36	0.95	0.4	0.73	-5.15454	4.75984e-22	4.65351e-21	fliN	flagellar motor switch protein fliN
LF82_0709	28.71	28.55	40.77	1.49	0	0.31	-4.91239	2.73127e-12	1.54179e-11	fliO	flagellar protein fliO
LF82_0710	9.98	11.27	8.78	0.59	0.51	0.61	-3.20937	9.97546e-14	6.29633e-13	fliP	flagellar biosynthetic protein fliP
LF82_0711	9.95	10.56	11.51	1.13	0.92	1.15	-2.39507	0.000845822	0.00212032	fliQ	flagellar biosynthetic protein fliQ
LF82_0712	1.54	1.7	1.58	0.36	0.23	0.28	-1.53305	0.0116953	0.0233753	fliR	flagellar biosynthetic protein fliR
LF82_0713	57.04	59.21	58.63	1.41	1.37	1.2	-4.51062	3.73861e-30	5.03781e-29	fliS	flagellar protein fliS
LF82_0714	50.99	35.07	46.42	1.49	3.45	1.22	-3.41134	9.54863e-13	5.58218e-12	fliT	flagellar protein fliT
LF82_0716	46.38	50.55	54.41	1.19	3.16	1.53	-3.69465	2.25101e-18	1.79262e-17	fliZ	Protein fliZ
LF82_0725	496.16	482.01	493.98	118.13	80.18	117.46	-1.30409	2.86442e-15	1.99122e-14	folE	GTP cyclohydrolase I
LF82_0726	6.44	4.83	7.51	1.49	0.16	1.52	-1.70257	0.0043673	0.00954244	folK	2-amino-4-hydroxy-6-hydroxymethyldihydropteridin
LF82_0732	411.19	409.64	402.48	46.99	64.41	49.22	-1.98651	9.01949e-16	6.47571e-15	frdA	Fumarate reductase flavoprotein subunit
LF82_0733	241.9	236.04	232.37	16.76	23.02	18.55	-2.65719	4.15196e-28	5.22692e-27	frdB	Fumarate reductase iron-sulfur subunit
LF82_0734	214.29	215.05	211.67	15.45	20.07	22.7	-2.51709	1.32353e-30	1.81541e-29	frdC	Fumarate reductase subunit C
LF82_0735	149.65	130.87	130.8	11.26	6.74	14.67	-2.74874	5.86769e-26	6.69033e-25	frdD	Fumarate reductase subunit D
LF82_0737	48.15	45.43	41.21	12.09	10.24	12.27	-1.03944	5.73418e-11	2.96384e-10	frmA	alcohol dehydrogenase class 3
LF82_0752	27.87	26.91	28.87	3.41	3.69	4.44	-1.92586	1.2312e-17	9.57249e-17	fsaA	Fructose-6-phosphate aldolase 1
LF82_0753	214.68	188.47	206.74	40.61	55.65	41.39	-1.19234	5.39284e-06	1.82207e-05	fsaB	Fructose-6-phosphate aldolase 2
LF82_0756	283.18	283.7	246.1	22.87	64.55	21.82	-1.89676	0.000431417	0.00112955	ftnB	Ferritin-like protein 2
LF82_0765	73.45	75.93	65.08	5.95	1.74	5.44	-3.14342	2.6443e-13	1.62658e-12	ftsW	Cell division protein ftsW
LF82_0769	20.58	20.97	18.3	0.83	4.13	1.46	-2.21568	0.000284685	0.00076723	fucA	L-fuculose phosphate aldolase
LF82_077	2.27	1.93	2.38	0.46	0.33	0.64	-1.28879	0.00617861	0.0131256	LF82_077	hypothetical protein
LF82_0770	13.37	14.25	12.52	2.62	3.69	2.85	-1.18963	6.60735e-06	2.20645e-05	fucI	L-fucose isomerase
LF82_0772	93.49	88.21	86.73	4.7	7.07	5.05	-3.04672	1.90994e-28	2.45831e-27	fucO	Lactaldehyde reductase
LF82_0773	15.7	17.17	16	0.48	0.5	0.94	-3.76297	8.77337e-33	1.32611e-31	fucP	L-fucose-proton symporter
LF82_0774	59.19	55.01	50.08	5.89	9.72	9.28	-1.77982	4.97229e-10	2.40249e-09	fucR	L-fucose operon activator
LF82_0776	326.57	319.27	302.29	21.15	25.9	21.51	-2.85128	4.00022e-41	7.62697e-40	fumA	Fumarate hydratase class I%2C aerobic
LF82_0777	27.18	23.21	23.8	2.19	2.72	2.29	-2.42526	5.7394e-27	6.83227e-26	fumB	Fumarate hydratase class I%2C anaerobic
LF82_0778	44.59	39.29	39.12	11.33	8.45	11.01	-1.07947	2.86973e-11	1.52092e-10	fumC	Fumarate hydratase class II
LF82_0787	2487.51	2375.46	2423.07	323.51	104.02	349.68	-2.34205	5.89287e-08	2.40905e-07	gadC	glutamate/gamma-aminobutyrate antiporter
LF82_079	10.09	9.44	8.35	0.93	0.49	1.01	-2.61734	1.71548e-16	1.27965e-15	LF82_079	inner membrane protein
LF82_0792	153.52	152.29	158.2	16.36	13.06	14.69	-2.46917	3.41534e-66	1.25548e-64	galE	UDP-glucose 4-epimerase
LF82_0794	125.41	122.85	120.49	14.55	14.03	15.45	-2.13828	1.86003e-59	5.81416e-58	galK	Galactokinase
LF82_0795	410.58	401.11	410.56	29.61	38.28	32.06	-2.66945	2.71887e-34	4.26505e-33	galM	aldose 1-epimerase
LF82_0796	31.03	31.17	31.64	4.74	6.07	5.21	-1.61121	7.30458e-14	4.64883e-13	galP	Galactose-proton symporter
LF82_0797	37.2	37.02	36.92	10.19	6.74	8.2	-1.22456	5.27825e-10	2.54497e-09	galR	HTH-type transcriptional regulator galR
LF82_0798	53.5	53.61	53.14	1.21	0.83	1.31	-4.67215	3.47387e-73	1.45113e-71	galS	HTH-type transcriptional regulator galS
LF82_0799	84.38	79.34	75.72	5.16	2.94	6.09	-3.17581	1.22797e-34	1.97291e-33	galT	Galactose-1-phosphate uridylyltransferase
LF82_080	13.86	12.87	11.83	2.64	3.63	3.28	-1.07229	2.98661e-05	9.26011e-05	LF82_080	pyridoxine phosphate biosynthetic protein
LF82_0803	13.26	12.5	12.1	1.56	2.97	1.29	-1.73233	2.90918e-05	9.04443e-05	garD	D-galactarate dehydratase
LF82_0820	32.1	30.8	30.55	9.97	4.78	8.47	-1.10368	0.00010025	0.00029008	gcvP	glycine dehydrogenase [decarboxylating]
LF82_0823	150.19	149.55	136.52	17.98	7.22	20.06	-2.37836	1.37653e-10	6.88265e-10	gdhA	NadP-specific glutamate dehydrogenase
LF82_0824	14.69	13.55	14.76	2.36	2.57	2.18	-1.65969	9.99562e-16	7.13196e-15	ggt	Gamma-glutamyltranspeptidase
LF82_0826	79.06	74.22	79	16.15	4.11	18.16	-1.71534	0.000543044	0.00140659	ghrB	2-ketogluconate reductase
LF82_0830	74.46	73.02	73.6	4.31	9.71	3.33	-2.68752	4.10778e-08	1.70508e-07	glcC	glc operon transcriptional activator
LF82_0835	416.94	422.12	394.38	131.26	72.39	118.53	-1.02752	1.90745e-05	6.04464e-05	gldA	glycerol dehydrogenase
LF82_0836	282.32	271.01	275	27.57	12.67	27.52	-2.71198	9.89414e-19	8.13302e-18	glgA	glycogen synthase
LF82_0837	195.79	189.73	189.93	33.15	16.59	34.99	-1.86383	1.23493e-10	6.20844e-10	glgB	1%2C4-alpha-glucan-branching enzyme
LF82_0838	706.02	678.85	652.36	55.12	28.48	52.29	-3.00077	7.24368e-30	9.64774e-29	glgC	glucose-1-phosphate adenylyltransferase
LF82_0839	323.29	321.81	312.61	27.35	12.7	29.88	-2.87994	3.10152e-19	2.62943e-18	glgP	glycogen phosphorylase
LF82_0841	188.85	183.62	180.18	32.9	37.56	31.83	-1.49703	1.50928e-14	1.01095e-13	glgX	glycogen debranching enzyme
LF82_0843	163.95	148.4	148.79	27.87	13.23	31.44	-1.77155	2.61548e-08	1.09956e-07	glmM	Phosphoglucosamine mutase
LF82_0844	72.41	73.83	69.3	22.06	11.56	20.03	-1.1004	2.25246e-05	7.0988e-05	glmS	glucosamine--fructose-6-phosphate aminotransferase
LF82_0846	867.96	804.79	811.92	37.42	102.62	33.42	-2.85584	7.84029e-08	3.16574e-07	glnA	glutamine synthetase
LF82_0847	197.69	201.29	203.59	31.52	39.64	36.8	-1.53175	3.79799e-13	2.30539e-12	glnB	Nitrogen regulatory protein P-II 1
LF82_0849	39.71	34.18	39.29	10.19	2.41	9.74	-1.45597	0.0037468	0.00827322	glnE	glutamate-ammonia-ligase adenylyltransferase
LF82_0851	651.72	676.7	661.91	27.2	45.72	25.4	-3.37615	1.0277e-21	9.68508e-21	glnH	glutamine-binding periplasmic protein
LF82_0854	45.45	42.91	41.56	2.99	1.57	4.61	-2.93173	1.28651e-18	1.04444e-17	glnP	glutamine transport system permease protein glnP
LF82_0855	73.43	61.96	67.21	4.16	2.87	4.07	-3.27066	2.72825e-50	6.73995e-49	glnQ	glutamine transport ATP-binding protein glnQ
LF82_0862	58.38	53.95	52.15	11.01	12.31	14.24	-1.20184	1.1082e-11	6.02624e-11	gloB	hydroxyacylglutathione hydrolase
LF82_0868	37.24	34.11	32.22	2.23	1.86	2.05	-3.14843	4.10542e-39	7.42693e-38	glpF	glycerol uptake facilitator protein
LF82_087	28.88	22.99	28.16	3.5	1.92	5.96	-1.92378	5.55794e-07	2.06458e-06	LF82_087	hypothetical protein
LF82_0875	522.9	499.61	510.12	66.46	87.5	69.46	-1.83602	1.97228e-15	1.3815e-14	gltA	Citrate synthase
LF82_0876	52.13	47.59	50	13.59	4.85	12.25	-1.39106	0.00025328	0.000690437	gltB	glutamate synthase [NadPH] large chain
LF82_0877	118.71	111.62	110.36	11.39	4.09	12.23	-2.73099	3.57569e-12	2.00614e-11	gltD	glutamate synthase [NadPH] small chain
LF82_0878	332.72	292.04	290.3	13.97	98.41	14.94	-1.82174	0.0230842	0.0427365	gltI	glutamate/aspartate periplasmic-binding protein
LF82_0879	11.81	11.93	13.45	3.04	2.69	2.52	-1.23223	2.1432e-06	7.53481e-06	gltJ	glutamate/aspartate transport system permease protein
LF82_088	16.08	15.13	14.34	1.02	0.94	1.05	-2.98949	2.8389e-25	3.13575e-24	LF82_088	hypothetical protein
LF82_0880	15.48	15.87	12.75	2.68	1.91	2.64	-1.69216	4.4119e-09	1.98947e-08	gltK	glutamate/aspartate transport system permease protein
LF82_0881	37.29	35.84	37.34	5.96	8.82	4.67	-1.53897	8.58386e-06	2.82744e-05	gltL	glutamate/aspartate transport ATP-binding protein gltL
LF82_0882	13.1	13.48	12.76	2.36	3.74	2.67	-1.21693	3.49646e-05	0.000107682	gltP	Proton glutamate symport protein
LF82_089	20.96	20.27	18.45	4.44	2.76	3.61	-1.55155	1.36531e-12	7.91125e-12	LF82_089	hypothetical protein
LF82_0893	183.4	187.37	178.23	35	23.3	34.47	-1.65339	1.75133e-19	1.50418e-18	glyS	glycyl-tRNA synthetase beta chain
LF82_090	10.9	9.43	11.15	1.16	0.88	1.1	-2.40461	2.06172e-20	1.83954e-19	LF82_090	hypothetical protein
LF82_0901	110.39	102.07	101.1	26.88	17.3	25.62	-1.25155	3.12853e-11	1.65047e-10	gmhB	D%2CD-heptose 1%2C7-bisphosphate phosphatase
LF82_0905	145.53	134.82	127.11	11.23	12.33	9.98	-2.66388	8.6067e-36	1.44335e-34	gnd	6-phosphogluconate dehydrogenase%2C decarboxylating
LF82_0907	721.24	691.33	531.9	22.09	36.6	24.7	-3.58042	5.20147e-27	6.22493e-26	gnsB	Protein gnsB
LF82_0908	2.5	3.56	2.19	0.72	0	0.37	-2.06056	0.012002	0.0239053	gntK	Thermoresistant gluconokinase
LF82_091	19.5	22.74	20.06	1.99	2.7	2.89	-2.10005	3.06257e-13	1.86391e-12	LF82_091	hypothetical protein
LF82_0918	38.46	41.8	39.13	10.36	3.39	10.05	-1.43744	0.000469684	0.00122555	gpp	Guanosine-5'-triphosphate%2C3'-diphosphate pyrophosphatase
LF82_0919	125.09	115.21	122.73	20.07	9.47	21.07	-1.94252	1.31449e-10	6.60117e-10	gpsA	glycerol-3-phosphate dehydrogenase [Nad(P)+]
LF82_0927	433.85	441.46	427.85	25.35	27.46	25.24	-3.12019	3.40015e-69	1.29121e-67	grxB	glutaredoxin-2
LF82_0932	26.76	24.49	26.04	6.36	4	6.68	-1.27303	1.26753e-09	5.93105e-09	gsiA	glutathione import ATP-binding protein gsiA
LF82_0933	28.09	24.61	27.63	8.74	3.84	7.1	-1.12323	0.000265848	0.000723251	gsiB	glutathione-binding protein gsiB
LF82_0935	4.97	5.36	6.45	1.65	0.45	0.39	-1.83732	0.00111767	0.00273322	gsiD	glutathione transport system permease protein gsiD
LF82_0953	53.03	48.32	49.64	6.1	4.41	6.56	-2.23168	3.82222e-39	6.94194e-38	guaA	GMP synthase [glutamine-hydrolyzing]
LF82_0960	372.67	308.95	299.83	5.71	7.31	3.79	-4.88756	4.37851e-49	1.06451e-47	gutM	glucitol operon activator protein
LF82_0961	122.26	119.08	129.67	8.52	4.54	10.5	-3.07851	3.80032e-26	4.38755e-25	gutQ	Protein gutQ
LF82_0978	40.64	41.63	39.08	12.01	5.44	14.3	-1.04043	0.00208975	0.00485953	hemD	Uroporphyrinogen-III synthase
LF82_0985	54.79	47.63	51.65	4.13	3.21	4.43	-2.79195	3.1557e-55	8.78815e-54	hemX	uroporphyrinogen-III C-methyltransferase
LF82_0986	63.73	63.45	65.24	8.43	5.36	7.96	-2.23143	3.4313e-31	4.83645e-30	hemY	Protein hemY
LF82_0989	224.87	207.08	205.02	52.45	28.94	56.7	-1.30132	4.77402e-07	1.79808e-06	hflC	Protein hflC
LF82_0995	125.32	115.71	125.04	24.42	26.92	19.79	-1.4042	1.99028e-08	8.49937e-08	hinT	HIT-like protein ycfF
LF82_1002	21.26	18.94	19.33	4.98	3.09	5.59	-1.21578	5.14007e-07	1.92021e-06	hisF	Imidazole glycerol phosphate synthase subunit hisF
LF82_1005	108.47	107.62	105.65	18.6	20.16	16.19	-1.6037	7.60336e-14	4.83229e-13	hisI	Histidine biosynthesis bifunctional protein hisIE
LF82_1006	50.76	48.49	46.98	5.43	5.76	4.71	-2.25823	1.73309e-25	1.9329e-24	hisJ	Histidine-binding periplasmic protein
LF82_1007	7.44	6.18	6.08	0.62	0.7	0.53	-2.46868	1.15393e-08	5.02111e-08	hisM	Histidine transport system permease protein hisM
LF82_1009	13.01	10.96	11.45	1.74	1.77	0.67	-2.11606	1.72591e-07	6.71511e-07	hisQ	Histidine transport system permease protein hisQ
LF82_1017	10.11	7.86	9.87	2.78	0.78	2.85	-1.2324	0.00508424	0.0109733	hofN	Uncharacterized protein yrfC
LF82_1018	13.17	10.89	6.67	1.28	1.07	1.53	-2.05999	4.71535e-05	0.000142359	hofO	Uncharacterized protein yrfB
LF82_1019	11.26	8.24	9.94	1.99	2.06	3.3	-1.08124	0.00711624	0.0149653	hofP	Uncharacterized protein yrfA
LF82_1030	1470.55	1612.72	1519.74	170.5	521.89	170.28	-1.39317	0.0145176	0.0282303	hpf	sigma(54) modulation protein
LF82_1047	2688.76	2854.14	2785.28	292.61	158.9	273.12	-2.61098	2.79618e-30	3.80131e-29	hupA	DNA-binding protein HU-alpha
LF82_1048	5299.19	4766.53	4596.09	387.88	445.25	390.46	-2.62878	2.65586e-36	4.50321e-35	hupB	DNA-binding protein HU-beta
LF82_1049	234.24	222.13	241.26	18.24	59.09	20.97	-1.83996	0.000731272	0.00184931	hyaA	hydrogenase-1 small chain
LF82_1050	276.4	263.78	266.14	9.13	14.84	8.28	-3.68714	2.78585e-27	3.40451e-26	hyaB	hydrogenase-1 large chain
LF82_1051	204.28	205.04	189.16	9.3	4.2	11.17	-3.70694	2.4905e-29	3.26035e-28	hyac	Ni/Fe-hydrogenase 1 B-type cytochrome subunit
LF82_1052	328.38	303.09	324.75	15.9	7.84	16.33	-3.67185	3.52664e-42	6.95489e-41	hyad	hydrogenase 1 maturation protease
LF82_1053	264.77	238.43	258.38	14.27	4.86	14.86	-3.59547	1.17269e-22	1.17654e-21	hyae	hydrogenase-1 operon protein hyae
LF82_1054	191.77	180.62	181.56	8.37	3.5	7.65	-3.92647	1.40511e-35	2.34781e-34	hyaF	hydrogenase-1 operon protein hyaF
LF82_1055	58.55	61.88	63.38	6.23	17.32	6.34	-1.63463	0.00148398	0.00355151	hybA	hydrogenase-2 operon protein hybA
LF82_1056	21.31	16.85	19.35	1.48	3.27	2.03	-2.12175	2.88871e-08	1.2111e-07	hybB	Ni/Fe-hydrogenase 2 b-type cytochrome subunit
LF82_1057	33.68	32.7	32.85	5.57	7.63	7.51	-1.32698	1.20946e-09	5.6883e-09	hybC	hydrogenase-2 large chain
LF82_1058	48.23	49.6	52.05	7.43	8.03	7.8	-1.74244	1.23905e-15	8.78617e-15	hybD	hydrogenase 2 maturation protease
LF82_1059	34.87	29.78	28.44	7.22	6.06	4.25	-1.45824	1.26795e-06	4.56601e-06	hybE	hydrogenase-2 operon protein hybE
LF82_1061	22.54	18.58	25.73	4.35	4.37	4.46	-1.40088	5.64811e-07	2.09637e-06	hybG	hydrogenase-2 operon protein hybG
LF82_1062	195.8	201.45	185.75	9.7	27.45	9.81	-2.64981	3.67547e-07	1.39347e-06	hybO	hydrogenase-2 small chain
LF82_1064	27.97	25.29	22.05	5.13	1.74	3.69	-1.93388	1.98536e-07	7.68555e-07	hycB	Formate hydrogenlyase subunit 2
LF82_1065	26.05	25.38	24.15	5.18	0.81	5.11	-1.89336	0.00164372	0.00390733	hycC	Formate hydrogenlyase subunit 3
LF82_1066	46.9	42.08	44.49	3.75	0.68	4.23	-3.07273	2.53116e-08	1.06703e-07	hycD	Formate hydrogenlyase subunit 4
LF82_1067	53.9	51.12	48.68	6.43	1.97	6.71	-2.46016	1.44809e-08	6.242e-08	hycE	Formate hydrogenlyase subunit 5
LF82_1068	52.15	47.54	43.34	8.27	1.68	6.13	-2.26666	4.01766e-06	1.3736e-05	hycF	Formate hydrogenlyase subunit 6
LF82_1069	64.54	58.39	60.8	12.73	7.63	18.39	-1.347	7.60369e-06	2.51903e-05	hycG	Formate hydrogenlyase subunit 7
LF82_1070	81.26	83.58	87.97	18.13	9.64	18.06	-1.55412	4.00172e-10	1.95201e-09	hych	Formate hydrogenlyase maturation protein hych
LF82_1071	122.42	117.99	107.6	12.37	7.98	16.91	-2.3178	3.36032e-19	2.83836e-18	hycI	hydrogenase 3 maturation protease
LF82_1082	143.61	128.34	131.03	10.38	7.43	10.96	-2.89306	8.31512e-66	3.03238e-64	iadA	Isoaspartyl dipeptidase
LF82_1086	297.64	272.24	276.26	40.44	32.14	46.65	-1.91161	2.6922e-39	4.94826e-38	icd	Isocitrate dehydrogenase [NadP]
LF82_1088	95.68	91.58	90.62	20.81	26.52	21.51	-1.06088	5.70942e-06	1.91915e-05	idi	Isopentenyl-diphosphate Delta-isomerase
LF82_1089	8.08	6.33	9.17	0.58	0.94	1.19	-2.18689	1.24867e-09	5.85471e-09	idnD	L-idonate 5-dehydrogenase
LF82_1091	13.21	11.82	9.53	0.75	0.81	1.16	-2.74605	2.4298e-13	1.49865e-12	idnO	gluconate 5-dehydrogenase
LF82_1101	24.98	26.07	24.92	7.02	3.86	6.46	-1.22433	5.1267e-07	1.91678e-06	ilvA	Threonine dehydratase biosynthetic
LF82_1107	125.47	118.53	113.58	7.68	5.71	9.52	-3.04717	1.49371e-46	3.36452e-45	ilvH	acetolactate synthase isozyme III small subunit
LF82_1108	39.57	36.07	33.49	4.12	2.68	4.64	-2.34843	9.95123e-26	1.12073e-24	ilvI	acetolactate synthase isozyme III large subunit
LF82_1130	107.72	112.37	106.88	20.94	5.29	23.83	-1.82902	0.000278972	0.000754488	ispG	4-hydroxy-3-methylbut-2-en-1-yl diphosphate synthase
LF82_1134	2231.06	3178.67	2337.83	379.26	914.29	335.03	-1.25483	0.0173515	0.033083	ivbL	ilvB operon leader peptide
LF82_1135	1108.17	1116.37	1038.52	70.61	52.32	69.54	-3.15824	9.75927e-110	7.60065e-108	ivy	Inhibitor of vertebrate lysozyme
LF82_1136	12.81	13.39	13.82	2.66	2.82	3.47	-1.23893	1.79671e-12	1.03199e-11	katE	Catalase HPII
LF82_1139	6.23	7.04	6.78	0.99	0.56	0.77	-2.20008	1.8363e-12	1.05341e-11	kbaZ	tagatose 6-phosphate kinase agaZ
LF82_1141	33.55	30.21	31.6	2.85	8.26	3.08	-1.76472	0.000599613	0.00154467	kch	potassium channel protein
LF82_1157	18.03	19.27	20.49	4.81	4.69	4.65	-1.09979	2.30144e-10	1.13589e-09	kefB	glutathione-regulated potassium-efflux system protein
LF82_1165	10.28	9.98	10.18	0	1.31	0	-3.44532	0.00262755	0.00597998	lacA	Galactoside O-acetyltransferase
LF82_1167	10.28	9.23	9.05	0.46	0.44	0.42	-3.50572	7.81848e-24	8.27786e-23	lacY	Lactose permease
LF82_1168	33.89	32.42	31.55	0.71	0.46	1.06	-4.5571	2.11797e-60	6.75839e-59	lacZ	Beta-galactosidase
LF82_1182	9.48	8.01	7.49	0.72	2.26	1.11	-1.62056	0.000917691	0.00228058	leuE	Uncharacterized membrane protein yeaS
LF82_1183	2.38	2.68	1.69	0.21	0.8	0.22	-1.44302	0.0253843	0.0465447	leuO	HTH-type transcriptional regulator leuO
LF82_1195	20.19	20.89	22.2	5.9	3.57	6.28	-1.09745	2.36689e-06	8.30218e-06	lgt	Prolipoprotein diacylglyceryl transferase
LF82_1196	32.98	30.57	28.9	7.85	6.45	7.54	-1.16056	2.6371e-14	1.73603e-13	ligA	DNA ligase
LF82_1202	8.72	8.05	9.27	2.24	1.84	2.11	-1.14138	3.22052e-05	9.95179e-05	livG	High-affinity branched-chain amino acid transport
LF82_1204	128.35	115.33	117.52	5.56	24.68	5.73	-2.32198	0.000485587	0.00126346	livJ	Leu/Ile/Val-binding protein
LF82_1205	10.75	9.45	10.21	1.94	1.88	1.82	-1.49786	2.64892e-10	1.30041e-09	livK	Leucine-specific-binding protein
LF82_1207	32.75	34.75	31.38	1.09	0.76	1.65	-3.92126	4.26506e-44	8.98988e-43	lldD	L-lactate dehydrogenase [cytochrome]
LF82_1208	50.55	47.85	45.44	0.88	1.13	1.52	-4.42747	4.81431e-74	2.06745e-72	lldP	L-lactate permease
LF82_1209	27.8	28.89	29.23	0.18	0.24	1.14	-4.90985	2.55436e-23	2.64353e-22	lldR	L-lactate dehydrogenase operon regulatory
LF82_1210	19.72	20.09	23.29	4.27	3.3	5.39	-1.37114	4.92343e-11	2.56208e-10	lnt	Apolipoprotein N-acyltransferase
LF82_1234	768.08	809.64	802.77	85.18	70.03	78.95	-2.41765	2.10321e-74	9.11721e-73	lrp	Leucine-responsive regulatory protein
LF82_1237	525.75	503.51	493.71	45.44	55.2	47.95	-2.40915	5.34661e-31	7.39991e-30	luxS	S-ribosylhomocysteine lyase
LF82_1243	155.04	152.4	149.4	34.07	20.21	35.41	-1.44195	2.184e-10	1.07908e-09	lysS	Lysyl-tRNA synthetase
LF82_1255	51.19	48.39	50.3	12.35	9.87	10.96	-1.25157	8.51614e-19	7.04562e-18	maeB	NadP-dependent malic enzyme
LF82_1260	9.05	7.76	9.2	0.84	1.12	1.39	-2.02916	1.23771e-11	6.7146e-11	malI	Maltose regulon regulatory protein malI
LF82_1263	21.12	17.69	18.07	4.38	3.67	3.52	-1.36781	4.36357e-12	2.43628e-11	malP	Maltodextrin phosphorylase
LF82_1266	106.45	105.74	107.03	4.69	3.37	4.62	-3.74009	1.34338e-125	1.16468e-123	malT	HTH-type transcriptional regulator malT
LF82_1267	7.91	6.75	7.55	1.16	1.14	1.99	-1.46472	4.79582e-08	1.97817e-07	malX	PTS system maltose-and glucose-specific EIICB component
LF82_1271	3070.14	3092.18	3163.4	49.98	49.13	51.18	-5.02521	0	0	manX	PTS system mannose-specific EIIAB component
LF82_1272	1079.4	1116.55	1064.38	15.73	10.97	15.02	-5.36983	1.94453e-227	4.70269e-225	manY	Mannose permease IIC component
LF82_1273	1356.63	1314.63	1301.14	19.65	17.41	22.35	-5.13997	0	0	manZ	Mannose permease IID component
LF82_1280	80.55	85.37	83.19	1.09	2.77	1.26	-4.61733	1.29231e-29	1.70637e-28	matB	Uncharacterized protein yagZ
LF82_1281	4.7	3.17	3.23	0.79	0.68	0.93	-1.29639	0.00498514	0.0107847	matC	Uncharacterized protein yagY
LF82_1309	867.95	833.19	840.14	7.11	4.54	6.41	-6.22042	8.10792e-242	2.06977e-239	melR	Melibiose operon regulatory protein
LF82_1315	25.9	25.23	24.81	7.68	2.16	6.82	-1.29965	0.00320971	0.00718743	menF	Menaquinone-specific isochorismate synthase
LF82_1316	25.64	25.17	28.83	5.85	4.16	7.24	-1.29531	7.28467e-09	3.21857e-08	mepA	Penicillin-insensitive murein endopeptidase
LF82_1317	173.64	163.7	164.81	16.2	7.58	16.61	-2.73587	6.74046e-20	5.87712e-19	metA	Homoserine O-succinyltransferase
LF82_1318	38.57	34.08	32.56	9.75	3.69	10.62	-1.23751	0.00127444	0.00310172	metB	Cystathionine gamma-synthase
LF82_1319	49.98	51.07	47.36	12	9.77	13.59	-1.15347	4.69955e-14	3.02867e-13	metC	Cystathionine beta-lyase
LF82_1320	4846.51	4543.57	4485.08	29.22	115.18	31.46	-5.30934	9.70345e-18	7.58288e-17	metE	5-methyltetrahydropteroyltriglutamate--homocysteine
LF82_1321	86.16	77.85	79.84	4.43	10.55	4.41	-2.67198	6.26078e-09	2.78492e-08	metF	5%2C10-methylenetetrahydrofolate reductase
LF82_1323	93.44	91.8	93.29	10.88	11.05	11.25	-2.14197	1.79508e-60	5.7681e-59	metH	Methionine synthase
LF82_1327	70.93	76.43	75.73	8.57	3.75	9.38	-2.4682	3.96127e-13	2.39816e-12	metL	bifunctional aspartokinase/homoserine dehydrogenase II
LF82_1329	419.59	411.6	404.9	77.17	136.8	75.05	-1.13218	0.00186647	0.00437574	metQ	D-methionine-binding lipoprotein metQ
LF82_1338	94.62	83.55	89.2	0.04	0.78	0.17	-7.06128	7.98605e-20	6.94998e-19	mglA	Galactose/methyl galactoside import ATP-binding protein
LF82_1339	363.71	357.46	360.79	2.01	2.49	1.79	-6.48026	1.87485e-161	2.69216e-159	mglB	D-galactose-binding periplasmic protein
LF82_1340	71.36	59.67	61.63	1.32	5.64	2.51	-3.36079	1.74771e-09	8.08733e-09	mglC	Galactoside transport system permease protein mglC
LF82_1349	122.17	106.79	121.57	26.59	19.78	25.43	-1.36391	5.39872e-19	4.5022e-18	minC	Septum site-determining protein minC
LF82_1350	329.02	317.15	313.33	9.12	3.88	9.47	-4.51935	4.08078e-45	8.88681e-44	minD	Septum site-determining protein minD
LF82_1351	355.1	416.38	391	17.25	25.62	19.04	-3.26563	2.53689e-28	3.24708e-27	minE	Cell division topological specificity factor
LF82_1353	152.5	144.58	151.76	17.53	11.74	20.25	-2.26948	2.84622e-30	3.85793e-29	mipA	MltA-interacting protein
LF82_1372	344.69	340.45	324.81	55.63	8.31	56.39	-2.19661	0.000377381	0.000997495	modA	Molybdate-binding periplasmic protein
LF82_1373	67.68	68.41	66.72	7.47	2.22	9.01	-2.55804	1.06255e-08	4.63668e-08	modB	Molybdenum transport system permease protein modB
LF82_1374	44.42	45.3	40.89	3.43	2.19	4.2	-2.83006	1.60054e-31	2.29112e-30	modC	Molybdenum import ATP-binding protein modC
LF82_138	82.54	81.39	75.37	16.41	18.87	14.67	-1.31067	2.20138e-08	9.3229e-08	LF82_138	hypothetical protein
LF82_1380	15.92	19.43	17.55	3.02	4.43	3.72	-1.29913	3.18936e-06	1.10272e-05	motA	chemotaxis protein motA
LF82_1381	27.43	22.12	25.76	4.53	1.2	3.16	-2.18796	4.84644e-07	1.82237e-06	motB	chemotaxis protein motB
LF82_1384	18.27	16.14	15.37	1.65	1.44	1.36	-2.55477	5.41734e-31	7.47528e-30	mppA	Periplasmic murein peptide-binding protein
LF82_1388	44.77	49.13	40.64	3.69	1.68	4.68	-2.85369	3.86265e-16	2.81728e-15	mraY	Phospho-N-acetylmuramoyl-pentapeptide-transferase
LF82_1400	383.98	394.87	382.2	46.78	80.44	44.24	-1.79603	5.65967e-07	2.09897e-06	mscS	Small-conductance mechanosensitive channel
LF82_1402	147.51	142.74	135.09	31.49	33.44	31.53	-1.19498	5.97869e-11	3.08328e-10	msrB	Peptide methionine sulfoxide reductase msrB
LF82_1404	202.34	191.24	186.97	6.93	6.52	8.05	-3.83134	1.74784e-143	1.86775e-141	mtfA	Uncharacterized protein yeeI
LF82_1405	37.08	39.8	40.21	1.91	1.38	3.1	-3.29629	6.80473e-30	9.11595e-29	mtgA	Monofunctional biosynthetic peptidoglycan
LF82_1406	82.1	75.82	76.05	6.17	7.17	7.05	-2.58868	6.44563e-52	1.67331e-50	mtlA	PTS system mannitol-specific EIICBA component
LF82_1412	30.73	28.33	29.38	6.44	2.6	6.28	-1.63344	2.85363e-06	9.94874e-06	mukB	chromosome partition protein mukB
LF82_1413	24.53	27.69	23.54	8.09	2.52	9.44	-1.03565	0.0197325	0.0371602	mukE	chromosome partition protein mukE
LF82_1417	159.94	161.67	153.12	20.29	8.01	19.43	-2.41856	6.77885e-12	3.73487e-11	murC	UDP-N-acetylmuramate--L-alanine ligase
LF82_1418	57.14	59.87	57.98	6.66	1.42	6.61	-2.69597	2.44775e-07	9.42783e-07	murD	UDP-N-acetylmuramoylalanine--D-glutamate ligase
LF82_1419	61.27	62.26	65.36	6.29	1.56	6.52	-2.83451	6.35685e-09	2.82492e-08	murE	UDP-N-acetylmuramoylalanyl-D-glutamate--2
LF82_1420	145.53	147.49	143.45	9.25	2.29	9.34	-3.50357	6.08201e-13	3.62946e-12	murF	UDP-N-acetylmuramoyl-tripeptide--D-alanyl-D-alanine ligase
LF82_1421	142.37	132.95	127.94	15.61	5.46	15.82	-2.55941	6.57357e-11	3.3787e-10	murG	UDP-N-acetylglucosamine--N-acetylmuramyl-(pentapeptide)
LF82_1428	17.83	17.8	17.13	2.77	1.38	2.53	-2.07744	1.52627e-14	1.02085e-13	mutS	DNA mismatch repair protein mutS
LF82_1440	104.99	104.61	100.58	23.25	27.37	19.81	-1.19152	1.41933e-06	5.07139e-06	nagB	glucosamine-6-phosphate deaminase
LF82_1442	19.98	23.84	23.24	4.88	3.28	6.2	-1.31646	4.54836e-07	1.7159e-06	nagD	Protein nagD
LF82_1443	61.91	54.5	56.89	14.22	14.17	12.13	-1.16135	1.2798e-09	5.98239e-09	nagE	PTS system N-acetylglucosamine-specific EIICBA component
LF82_1446	20.75	20.57	21.67	4.15	3.31	4.98	-1.42262	2.60994e-12	1.47875e-11	nanA	N-acetylneuraminate lyase
LF82_1451	7.38	7.4	8.4	1.48	2.41	1.53	-1.14105	0.000404171	0.00106306	nanT	sialic acid transporter
LF82_1474	61.74	71.96	62.75	9.2	4.1	6.74	-2.38348	3.20576e-15	2.22179e-14	ndk	Nucleoside diphosphate kinase
LF82_1475	37.8	34.47	35.2	4.99	2.12	6.75	-2.06739	6.35623e-08	2.58697e-07	nei	endonuclease VIII
LF82_1485	30.13	32.63	29.06	3.38	1.22	2.84	-2.73045	3.78779e-14	2.46528e-13	nhaB	Na(+)/H(+) antiporter 2
LF82_1498	40.87	32.86	35.88	4.3	2.67	3.85	-2.42463	3.1284e-25	3.439e-24	nlpA	Lipoprotein 28
LF82_1504	508.02	515.82	484.29	1.21	3.2	1	-7.13443	1.83533e-44	3.92248e-43	nmpC	Outer membrane porin protein nmpC
LF82_1505	115.6	107.04	108.57	1.21	1.47	1.06	-5.5212	5.49283e-104	3.82417e-102	nmpC	Outer membrane porin protein nmpC
LF82_1511	46.18	44.88	44.39	5.7	3.19	6	-2.28193	3.48755e-20	3.09369e-19	nrdA	ribonucleoside-diphosphate reductase 1 subunit alpha
LF82_1513	151.72	152.83	156.7	17.82	29.4	17.67	-1.87637	1.04232e-08	4.55705e-08	nrdD	Anaerobic ribonucleoside-triphosphate reductase
LF82_1514	114.73	97.34	104.96	11.34	9.32	12.27	-2.34796	1.41229e-63	4.8793e-62	nrdE	ribonucleoside-diphosphate reductase 2 alpha subunit
LF82_1515	100.06	97.42	92.18	6.45	3.57	6.92	-3.19185	8.10661e-38	1.41634e-36	nrdF	ribonucleoside-diphosphate reductase 2 subunit beta
LF82_1516	59.74	61.52	62.07	10.27	8.62	9.4	-1.75993	5.33567e-19	4.45771e-18	nrdG	Anaerobic ribonucleoside-triphosphate
LF82_1520	19.31	16.1	17.28	1.3	1.06	1.07	-3.01398	5.0747e-35	8.2983e-34	nrfA	Cytochrome c-552
LF82_1521	3.43	5.06	4.81	0.43	0.12	0.74	-2.49354	9.42559e-05	0.000273944	nrfB	Cytochrome c-type protein nrfB
LF82_1522	2.6	3.15	3.66	0.56	0.96	0.58	-1.1919	0.0168007	0.0322201	nrfC	Protein nrfC
LF82_153	28.4	24.25	23.27	0.19	0.51	0.13	-5.51172	8.23229e-32	1.18954e-30	LF82_153	hypothetical protein
LF82_1535	24.11	25.23	28.28	2.5	2.08	2.56	-2.50974	1.53761e-13	9.59959e-13	nudI	Nudix hydrolase yfaO
LF82_1539	126.82	134.59	126.82	33.58	27.1	37.56	-1.06381	2.78975e-13	1.70919e-12	nuoA	NadH-quinone oxidoreductase subunit A
LF82_154	76.9	84.76	85.77	15.81	14.26	14.49	-1.5388	1.94557e-18	1.56019e-17	LF82_154	phage-related repressor protein
LF82_1540	130.68	132.81	129.26	32.48	36.87	31.77	-1.01481	3.059e-07	1.17134e-06	nuoB	NadH-quinone oxidoreductase subunit B
LF82_1541	156.75	143.23	143.99	17.83	6.98	17.68	-2.49031	4.13693e-12	2.31537e-11	nuoC	NadH-quinone oxidoreductase subunit C/D
LF82_1542	192.74	184.09	185.11	22.25	10.02	25.82	-2.37719	1.59619e-13	9.95182e-13	nuoE	NadH-quinone oxidoreductase subunit E
LF82_1543	66.96	68.25	64.06	11.07	16.95	9.9	-1.43819	1.11175e-05	3.61024e-05	nuoF	NadH-quinone oxidoreductase subunit F
LF82_1544	88.58	87.63	85.28	13.96	34.17	14.08	-1.10038	0.0188555	0.0356255	nuoG	NadH-quinone oxidoreductase subunit G
LF82_1545	25.68	26.49	30.16	4.67	3.44	4.52	-1.78358	2.14134e-18	1.71121e-17	nuoH	NadH-quinone oxidoreductase subunit H
LF82_1550	37.2	34	34.81	11.33	5.35	11.18	-1.02707	0.000555932	0.00143916	nuoM	NadH-quinone oxidoreductase subunit M
LF82_1552	98.78	92.05	91.71	12.17	4.77	12.54	-2.36723	5.34485e-11	2.77196e-10	nupC	Nucleoside permease nupC
LF82_1553	194.6	180.16	171.57	2.39	2.82	2.36	-5.23283	2.49252e-128	2.29062e-126	nupG	Nucleoside permease nupG
LF82_1560	11695.9	12038.8	11435.3	1020.57	1097.16	991.66	-2.56498	1.27677e-48	3.03976e-47	ompC	Outer membrane protein C
LF82_1561	981.46	961.72	976.46	11.64	16.35	9.92	-5.31265	7.16138e-69	2.69726e-67	ompF	Outer membrane protein F
LF82_1565	285.78	265.09	245.2	5.57	8	4.59	-4.49559	1.66083e-44	3.56613e-43	ompT	Protease 7
LF82_1566	452.6	447.84	422.64	2.61	3.3	2.8	-6.29818	2.13105e-153	2.72005e-151	ompW	Outer membrane protein W
LF82_1570	495.33	421.52	434.15	6.09	16.65	5.8	-4.58297	8.73501e-19	7.20599e-18	oppA	Periplasmic oligopeptide-binding protein
LF82_1571	24.26	22.27	25.27	1.18	2.17	0.69	-3.16665	2.52286e-12	1.43295e-11	oppB	Oligopeptide transport system permease protein oppB
LF82_1572	30.57	28.44	24.39	2.54	3.26	2.02	-2.45947	1.15818e-15	8.23812e-15	oppC	Oligopeptide transport system permease protein oppC
LF82_1573	52.16	53.46	46.78	4.92	10.05	4.53	-1.99447	2.836e-06	9.89476e-06	oppD	Oligopeptide transport ATP-binding protein oppD
LF82_1574	84.84	82.77	80.95	16.72	23.87	16.81	-1.16361	2.35462e-05	7.39542e-05	oppF	Oligopeptide transport ATP-binding protein oppF
LF82_1577	421.1	421.67	406.78	102.5	19.6	104.12	-1.58934	0.00425846	0.0093357	osmC	Peroxiredoxin osmC
LF82_1581	57.13	47.3	49.17	8.97	4.48	10.34	-1.79167	6.68536e-09	2.96518e-08	otsA	alpha%2Calpha-trehalose-phosphate synthase [UDP-forming]
LF82_159	31.97	32.37	28.68	6.7	3.33	5.24	-1.69793	7.40279e-10	3.52861e-09	LF82_159	exported protein precursor
LF82_1591	603.87	588.06	555	138.11	38.38	123.89	-1.65057	0.000197485	0.000547311	pal	Peptidoglycan-associated lipoprotein
LF82_1598	28.06	27.28	30.55	8.44	3.27	10	-1.09466	0.00504966	0.0109038	parE	DNA topoisomerase 4 subunit B
LF82_160	107.04	116.71	127.09	3.5	7.48	3.59	-3.59616	1.47869e-18	1.19623e-17	LF82_160	Partial tonB-like membrane protein encoded within prophage
LF82_1601	674.14	697.06	675.41	13.22	10.18	12.7	-4.90643	1.42886e-265	4.68971e-263	pck	Phosphoenolpyruvate carboxykinase [ATP]
LF82_1608	58.4	53.42	48.91	12.52	12.75	12.58	-1.15018	9.06481e-10	4.28968e-09	pdxJ	Pyridoxine 5'-phosphate synthase
LF82_1609	58.03	62.16	57.68	11.45	9.94	11.55	-1.50685	2.13314e-21	2.00036e-20	pdxK	Pyridoxine kinase
LF82_1610	28.54	26.9	29.78	4.01	3.66	3.3	-2.01892	4.2254e-21	3.91446e-20	pdxY	Pyridoxamine kinase
LF82_1614	55.1	54.22	51	4.28	3.13	4.08	-2.88051	2.29678e-41	4.39739e-40	pepE	Peptidase E
LF82_1618	168.47	155.72	157.2	32.36	35.97	32.35	-1.32183	8.687e-14	5.51337e-13	pepT	Peptidase T
LF82_1622	8436.77	8527.3	8544.78	2470.87	656.12	2356.72	-1.3323	0.00473835	0.0102944	pflB	Formate acetyltransferase 1
LF82_1625	3.29	3.36	3.7	0.53	0.97	0.3	-1.54246	0.0013838	0.00333083	pgaA	biofilm PGA synthesis protein pgaA
LF82_1627	3.01	2.72	3.14	0.43	0.79	0.64	-1.30982	0.000318472	0.000851791	pgac	biofilm PGA synthesis N-glycosyltransferase pgac
LF82_1631	164.64	158.86	165.86	31.55	9.12	32.7	-1.85185	4.41475e-05	0.000134165	pgl	6-phosphogluconolactonase
LF82_1659	141.95	129.55	119.97	3.01	33.76	2.19	-2.28438	0.0198686	0.0373858	phoH	Protein phoH
LF82_1665	21.68	20.1	20.39	4.4	2.85	4.53	-1.48935	9.29117e-14	5.87248e-13	phr	Deoxyribodipyrimidine photo-lyase
LF82_1675	18.7	19.76	18.5	3.44	3.5	3.24	-1.53406	3.37815e-06	1.16361e-05	pmrD	Signal transduction protein pmrD
LF82_1679	72.64	67.41	70.11	16.06	13.82	15.76	-1.27881	1.69804e-26	1.98033e-25	pntA	Nad(P) transhydrogenase subunit alpha
LF82_1680	35.59	32.61	32.29	7.74	4.94	7.42	-1.40938	1.48715e-12	8.60638e-12	pntB	Nad(P) transhydrogenase subunit beta
LF82_1682	48.19	43.55	45.24	9.86	6.74	10.39	-1.43218	2.87032e-15	1.99231e-14	polA	DNA polymerase I
LF82_1685	2.88	2.99	2.87	0.85	0.51	0.35	-1.41991	0.00216365	0.00500854	potB	Spermidine/putrescine transport system permease protein
LF82_1689	14.69	15.33	16.99	2.16	2.92	1.35	-1.90666	2.39295e-07	9.22452e-07	potF	Putrescine-binding periplasmic protein
LF82_1690	9.93	12.16	12.17	3.28	2.13	3.22	-1.07607	1.47935e-05	4.73371e-05	potG	Putrescine transport ATP-binding protein potG
LF82_1709	628.54	632.83	604.82	32.02	14.54	30.73	-3.6945	1.23969e-32	1.85649e-31	pps	Phosphoenolpyruvate synthase
LF82_1734	65.61	66.43	62.95	19.03	8.44	18.26	-1.19392	0.000172627	0.000483082	proS	Prolyl-tRNA synthetase
LF82_1735	1.52	1.83	1.48	0.27	0.37	0.49	-1.16799	0.010833	0.0218035	proV	glycine betaine/L-proline transport ATP-binding protein
LF82_1743	16.82	15.61	17.03	0.54	0.98	0.96	-3.3803	1.24035e-32	1.85649e-31	prpR	Propionate catabolism operon regulatory protein
LF82_1752	445.58	450.53	421.79	55.29	55.25	43.6	-2.14131	1.14828e-20	1.03661e-19	pspE	Phage shock protein E
LF82_1758	114.06	115.14	116.11	22.91	14.02	23.04	-1.61639	1.56632e-14	1.04459e-13	pssA	CDP-diacylglycerol--serine O-phosphatidyltransferase
LF82_1763	346.24	330.92	327.59	21.55	6.45	21.92	-3.44459	7.71876e-15	5.23122e-14	pta	Phosphate acetyltransferase
LF82_1767	10.53	9.84	10.38	2.56	1.51	1.58	-1.52222	1.35836e-08	5.87174e-08	ptsA	Multiphosphoryl transfer protein 2
LF82_1768	94.44	95.55	99.27	16.76	13.44	17.31	-1.68717	1.28487e-40	2.43967e-39	ptsG	PTS system glucose-specific EIICB component
LF82_1774	43.6	44.2	46.08	12.43	6.13	9.88	-1.3251	1.16552e-06	4.21033e-06	purB	adenylosuccinate lyase
LF82_1787	17.33	15.85	16.03	2.89	1.97	2.63	-1.79951	1.6146e-23	1.68615e-22	putA	bifunctional protein putA
LF82_1789	131.19	123.19	123	15.37	5.08	14.93	-2.52474	5.36962e-10	2.58631e-09	pykA	Pyruvate kinase II
LF82_1791	84.24	78.82	81.77	17.26	11.92	14.73	-1.55672	2.75829e-19	2.34276e-18	pyrB	Aspartate carbamoyltransferase catalytic chain
LF82_1798	66.88	63.91	55.07	13.66	16.41	13.79	-1.13025	4.10012e-06	1.40075e-05	pyri	Aspartate carbamoyltransferase regulatory chain
LF82_1801	384.47	338.89	330.09	88.17	20.94	85.82	-1.5506	0.00203647	0.00475005	qor	Quinone oxidoreductase
LF82_1805	37.94	34.57	29.86	3.52	1.92	4.39	-2.4815	2.55046e-16	1.88112e-15	queC	Queuosine biosynthesis protein queC
LF82_1811	39.87	35.54	37.58	4.45	1	4.29	-2.65364	1.29234e-07	5.09288e-07	ravA	ATPase ravA
LF82_1812	80.9	82.09	84.85	1.49	0.67	1.36	-5.2406	8.53243e-75	3.76986e-73	rbbA	Uncharacterized ABC transporter ATP-binding protein yhiH
LF82_1815	19.85	18.58	22.78	0.99	0.97	0.97	-3.45478	1.24788e-43	2.57129e-42	rbsA	ribose import ATP-binding protein rbsA
LF82_1817	61.24	53.59	58.16	10.34	15.25	13.43	-1.20431	1.42334e-06	5.08179e-06	rbsC	ribose transport system permease protein rbsC
LF82_1818	197.12	176.33	203.51	2.71	3.2	1.62	-5.28464	5.69811e-59	1.74552e-57	rbsD	High affinity ribose transport protein rbsD
LF82_1819	41.28	38.02	38.33	8.83	4.19	7.3	-1.62508	5.7204e-09	2.55693e-08	rbsK	ribokinase
LF82_1820	16.87	13.36	13.92	1.57	0.88	1.61	-2.53598	1.20146e-17	9.35716e-17	rbsR	ribose operon repressor
LF82_1834	36.69	34.15	32.57	5.79	1.98	5.29	-2.09325	1.0035e-07	4.00963e-07	recB	exodeoxyribonuclease V beta chain
LF82_1836	60.85	58.76	57.8	11.37	7.61	9.86	-1.70362	5.61097e-21	5.13593e-20	recD	exodeoxyribonuclease V alpha chain
LF82_1838	20	18.4	21.18	3.46	1.4	3.18	-1.99138	2.71975e-09	1.23858e-08	recG	ATP-dependent DNA helicase recG
LF82_1842	12.14	14.67	12.76	1.68	1.55	2.3	-1.92717	1.69001e-16	1.2627e-15	recQ	ATP-dependent DNA helicase recQ
LF82_1849	67.02	66.97	62.76	15.06	12.13	14.98	-1.30222	9.26593e-21	8.41442e-20	rfae	bifunctional protein hldE
LF82_1858	19.52	17.77	16.18	4.38	1.66	5.04	-1.38211	0.000377507	0.000997495	rffD	UDP-N-acetyl-D-mannosamine dehydrogenase
LF82_1861	25.6	26.37	27.89	8.55	5.29	6.8	-1.03208	2.90122e-06	1.00841e-05	rffH	glucose-1-phosphate thymidylyltransferase 2
LF82_1868	17.16	18.66	15.31	0.66	0.99	0.59	-3.55489	6.95407e-22	6.65708e-21	rhaR	HTH-type transcriptional activator rhaR
LF82_1869	12.27	10.23	12.31	2.07	1.71	1.88	-1.69216	2.50515e-10	1.23114e-09	rhaS	HTH-type transcriptional activator rhaS
LF82_1873	145.95	143.77	136.7	14.59	14.65	12.38	-2.42006	5.82413e-35	9.49002e-34	rho	Transcription termination factor rho
LF82_1883	122.54	120.26	120.36	2.48	2.46	2.5	-4.67682	1.48512e-131	1.39267e-129	rihA	Pyrimidine-specific ribonucleoside hydrolase rihA
LF82_1884	19.98	23.73	23.62	2.23	2.36	1.55	-2.50561	1.40443e-17	1.09009e-16	rihB	Pyrimidine-specific ribonucleoside hydrolase rihB
LF82_1885	19.92	23.07	23.87	0.6	0.45	0.31	-4.68626	4.73333e-31	6.61083e-30	rihC	Nonspecific ribonucleoside hydrolase rihC
LF82_1889	158.97	130.35	134.56	6.09	10.68	6.99	-3.18776	6.63424e-22	6.37747e-21	rimL	ribosomal-protein-serine acetyltransferase
LF82_1890	97.74	109.96	106.59	24.8	4.02	29.12	-1.57147	0.00995615	0.0201624	rimM	16S rRNA-processing protein rimM
LF82_1892	62.66	63.61	60.84	12.84	13.03	13.12	-1.32817	5.62379e-16	4.0631e-15	rlmB	23S rRNA
LF82_1902	5.25	5.18	4.71	0.4	0.82	0.9	-1.90251	1.85583e-06	6.5546e-06	rluF	ribosomal large subunit pseudouridine synthase F
LF82_1903	38882.8	44294.7	47950.7	11420.5	3035.24	14319.2	-1.31797	0.00853863	0.0176496	rmf	ribosome modulation factor
LF82_1909	93.39	87.19	91.99	26.16	11.65	27.29	-1.16904	0.000357152	0.000947524	rne	ribonuclease E
LF82_1910	53.87	50.62	53.07	12.2	11.12	12.53	-1.2103	5.2858e-23	5.38542e-22	rng	ribonuclease G
LF82_1913	38.13	45.53	32.72	4.87	4.75	4.99	-2.05361	2.47087e-12	1.40864e-11	rnk	Regulator of nucleoside diphosphate kinase
LF82_1914	11.2	11.03	9.67	3.34	2.25	1.86	-1.15741	0.00638562	0.0135216	rnpA	ribonuclease P protein component
LF82_1924	47.62	50.45	50.16	0.54	1	0.48	-5.22906	1.13293e-48	2.72555e-47	rpiR	HTH-type transcriptional regulator rpiR
LF82_1926	254.78	260.7	241.23	73.78	14.92	70.65	-1.36836	0.0113221	0.0227085	rplB	50S ribosomal subunit protein L2
LF82_1927	265.6	266.93	246.81	65.92	10.66	60.8	-1.62817	0.00568859	0.0121747	rplC	50S ribosomal protein L3
LF82_1928	138.92	129.74	137.31	30.73	5.08	33.53	-1.67704	0.00494321	0.0107142	rplD	50S ribosomal protein L4
LF82_1945	368.76	345.92	343.63	83.15	16.05	107.83	-1.49298	0.00947397	0.019348	rplW	50S ribosomal protein L23
LF82_1953	1772.08	1896.46	1708.62	329.01	665.42	306.76	-1.0811	0.0134711	0.0264416	rpmF	50S ribosomal protein L32
LF82_196	29.66	27.8	27.75	1.64	2.94	1.13	-2.92939	1.24824e-11	6.76373e-11	LF82_196	outer membrane receptor
LF82_1964	314.49	322.18	324.53	41.47	78.61	42.16	-1.6051	2.06956e-05	6.54934e-05	rpoN	RNA polymerase sigma-54 factor
LF82_197	16.32	15.45	16.25	0.24	0.98	0.67	-3.69178	4.24255e-19	3.55739e-18	LF82_197	pyrophosphorylase modD (EC 242-)
LF82_1976	295.16	309.84	267.24	90.12	37.26	96.65	-1.06545	0.00195156	0.00456125	rpsI	30S ribosomal protein S9
LF82_1977	867.36	732.68	761.41	177.26	13.96	181.88	-1.79879	0.016897	0.0323507	rpsJ	30S ribosomal protein S10
LF82_198	15.27	14.96	15.56	0.69	0.82	0.27	-3.7105	1.16651e-20	1.051e-19	LF82_198	hypothetical protein
LF82_199	4.84	4.54	5.15	0.29	0.08	0.49	-3.21416	2.2632e-08	9.56708e-08	LF82_199	iron compound ABC transporter
LF82_201	9.57	8.89	8.27	1.04	0.62	1.4	-2.22886	4.31274e-12	2.41083e-11	LF82_201	hypothetical protein
LF82_2022	9.86	9.62	9.64	2.71	1.71	3.28	-1.01423	4.73193e-05	0.000142766	rsmB	ribosomal RNA small subunit methyltransferase B
LF82_2040	7.06	8.23	7.06	1.61	1.26	2.42	-1.16762	0.000869385	0.00216992	rsxG	electron transport complex protein rnfG
LF82_205	2.74	2.35	2.84	0.44	0.6	0.46	-1.45584	0.000113363	0.000325767	LF82_205	hypothetical protein
LF82_2087	40.45	41.34	41.23	10.51	7.3	8.83	-1.28434	1.07569e-11	5.8564e-11	sapF	Peptide transport system ATP-binding protein sapF
LF82_2088	60.48	51.25	52.5	9.19	4.69	10.45	-1.85519	4.4511e-10	2.16203e-09	sbcB	exodeoxyribonuclease I
LF82_2089	19.93	18.63	19.31	3.77	2.89	3.77	-1.55532	7.25248e-26	8.24879e-25	sbcC	exonuclease sbcC
LF82_2092	161.07	131.37	135.35	22.56	28.77	30.79	-1.43736	1.41499e-10	7.05957e-10	sbmC	DNA gyrase inhibitory protein
LF82_2095	24.14	26.2	21.44	1.39	1.21	1.99	-3.05837	1.62081e-32	2.41806e-31	sdaB	L-serine dehydratase 2
LF82_2096	80.31	79.7	76.05	3.15	4.02	4.51	-3.40956	1.48865e-61	4.81715e-60	sdac	Serine transporter
LF82_2097	308.02	295.84	289.76	5.04	3.98	4.66	-5.10786	8.33471e-247	2.25282e-244	sdhA	Succinate dehydrogenase flavoprotein subunit
LF82_2098	215.25	216.16	193.02	3.94	5.32	3.85	-4.62071	9.74438e-70	3.79453e-68	sdhB	Succinate dehydrogenase iron-sulfur subunit
LF82_2099	218.56	222.79	221.56	6.29	11.72	6.7	-3.77583	5.06653e-26	5.79122e-25	sdhC	Succinate dehydrogenase cytochrome b556 subunit
LF82_2100	129.02	120.05	106.21	1.32	1.35	2.02	-5.31341	2.63273e-35	4.33598e-34	sdhD	Succinate dehydrogenase hydrophobic membrane anchor
LF82_2103	306.67	321.48	323.05	57.73	99.2	61.75	-1.14814	0.000864552	0.00216138	secB	Protein-export protein secB
LF82_2113	199.46	193.85	181.57	54.46	24.01	53.16	-1.22771	0.000125175	0.000356589	selD	selenophosphate synthase
LF82_2115	228.8	221.58	222.86	20.24	15.99	22.24	-2.60821	2.81361e-83	1.46915e-81	serA	D-3-phosphoglycerate dehydrogenase
LF82_2125	258.8	266.44	258.22	41.49	58.17	52.74	-1.41769	1.90536e-09	8.79913e-09	sfsA	Sugar fermentation stimulation protein A
LF82_2131	126.03	122.76	114.49	25.58	17.01	22.81	-1.55748	3.62586e-17	2.78609e-16	shiA	Shikimate transporter
LF82_2134	1003.05	958.96	980.98	100.44	95.27	107.14	-2.34608	4.4284e-97	2.7498e-95	skp	chaperone protein skp
LF82_2160	89.15	75.11	85.78	13.09	9.66	11.02	-1.9606	5.01338e-27	6.04632e-26	speD	S-adenosylmethionine decarboxylase proenzyme
LF82_2161	94.47	82.28	86.03	27.01	10.44	29.74	-1.0749	0.00431354	0.00944743	speE	Spermidine synthase
LF82_2167	236.99	260.78	253.66	1.72	4.5	1.18	-5.65803	1.46433e-26	1.71648e-25	spr	Lipoprotein spr
LF82_2170	820.27	753.61	750.41	0.98	0.83	1.15	-8.68674	7.09022e-136	7.08252e-134	srlA	glucitol/sorbitol permease IIC component
LF82_2171	518.19	503.56	480.74	1.45	1.44	2.96	-7.09073	3.94918e-85	2.11006e-83	srlB	glucitol/sorbitol-specific phosphotransferase enzyme
LF82_2172	516.46	503.02	498.34	3.01	1.65	4.13	-6.53656	1.33487e-118	1.07609e-116	srlD	Sorbitol-6-phosphate 2-dehydrogenase
LF82_2173	716.97	671.89	670.95	3.05	1.32	2.43	-7.33912	5.875e-152	7.10411e-150	srlE	glucitol/sorbitol-specific phosphotransferase enzyme
LF82_2174	299.29	276.59	291.3	18.09	11.97	16.47	-3.30121	3.50948e-80	1.7721e-78	srlR	glucitol operon repressor
LF82_2187	650.88	644.71	616.01	13.24	21.96	13.24	-4.34624	1.11816e-39	2.08014e-38	sstT	Inner membrane symporter ygjU
LF82_2193	87.9	81.2	79.86	14.27	5.01	13.51	-2.03121	1.37541e-07	5.4017e-07	sthA	Soluble pyridine nucleotide transhydrogenase
LF82_2195	145.85	135.9	144.64	9.81	14.36	9.75	-2.70502	5.21695e-22	5.05736e-21	sucA	2-oxoglutarate dehydrogenase E1 component
LF82_2197	90.58	84.21	81.22	13.13	18.78	17.89	-1.4245	1.9135e-09	8.82785e-09	sucC	Succinyl-CoA synthetase beta chain
LF82_2198	98.54	94.78	99.56	19.08	28.4	22.25	-1.12144	2.08664e-05	6.59884e-05	sucD	Succinyl-CoA ligase [adP-forming] subunit alpha
LF82_2209	239.95	231.78	263.31	68.16	11.95	72.92	-1.38858	0.018697	0.0353458	surA	chaperone surA
LF82_2210	66.02	69.71	64.24	11.35	6.17	9.83	-1.95916	5.21122e-16	3.7769e-15	surE	Multifunctional protein surE
LF82_2218	68.01	65.44	67.56	2.02	3.2	3.18	-3.64514	8.04483e-47	1.85759e-45	tar	Methyl-accepting chemotaxis protein II
LF82_2230	41.34	36.94	39.42	0.22	0.5	0.3	-5.891	3.67938e-44	7.79113e-43	tdcA	HTH-type transcriptional regulator tdcA
LF82_2231	11.63	13.26	11.17	0.2	0.76	0.56	-3.60596	4.47143e-17	3.41299e-16	tdcB	Threonine dehydratase catabolic
LF82_2232	7.27	6.14	4.92	0.66	1.36	0.98	-1.66176	1.87932e-05	5.96373e-05	tdcC	Threonine/serine transporter
LF82_2233	5.42	4.62	3.62	0.47	0.87	0.49	-1.94631	3.91521e-06	1.33957e-05	tdcD	Propionate kinase
LF82_2261	133.94	128.55	121.71	18.29	10.49	20.31	-2.06499	2.35282e-16	1.74374e-15	thrC	Threonine synthase
LF82_2267	52.4	48.66	46.22	10.96	11.07	13.51	-1.12418	3.41111e-11	1.79132e-10	thyA	Thymidylate synthase
LF82_2271	77.31	69.37	72.76	11.98	6.14	13.99	-1.87464	4.17244e-10	2.03097e-09	tktB	Transketolase 2
LF82_2272	82.61	84.68	82.59	17.49	13.16	18.86	-1.42095	1.80572e-20	1.61741e-19	tldD	Protein tldD
LF82_2283	47.28	49.44	47.53	6.5	6.34	7.84	-1.88208	2.42663e-38	4.33866e-37	topB	DNA topoisomerase 3
LF82_2288	12.18	11.35	11.2	2.23	4.3	2.3	-1.01604	0.00723033	0.0151844	torS	Sensor protein torS
LF82_2293	83.01	80.76	90.97	16.53	22.82	15.93	-1.2559	3.4046e-06	1.17097e-05	tppB	Tripeptide permease tppB
LF82_2297	64.54	59.6	58.97	9.57	7.52	11.17	-1.78233	3.06764e-28	3.90465e-27	treA	Periplasmic trehalase
LF82_2305	294.46	285.27	301.74	79.89	58.73	88.96	-1.03746	3.16607e-11	1.66836e-10	trmD	trmD tRNA (guanine-1-)-methyltransferase
LF82_2306	14.45	12.86	16.33	3.28	1.9	4.03	-1.33906	6.68155e-06	2.22799e-05	trmH	tRNA guanosine-2'-O-methyltransferase
LF82_2309	668.5	641.94	639.77	10.26	15.3	9.56	-4.83593	4.8308e-57	1.40491e-55	trpA	Tryptophan synthase alpha chain
LF82_2310	451.71	412.91	407.25	15.93	14.61	15.31	-3.8646	2.91722e-164	4.46821e-162	trpB	Tryptophan synthase beta chain
LF82_2311	29.34	26.56	24.23	4.15	2.53	4.9	-1.88826	1.71015e-13	1.06191e-12	trpC	Tryptophan biosynthesis protein trpCF
LF82_2327	51.98	47.73	51.66	3.71	3.17	3.34	-2.96135	7.17062e-74	3.05083e-72	tsr	Methyl-accepting chemotaxis protein I
LF82_2328	340.35	352.99	328.82	5.38	7.77	4.08	-4.92945	1.05312e-47	2.48158e-46	tsx	Nucleoside-specific channel-forming protein tsx
LF82_2334	1269.97	1203.99	1193.82	83.49	37.51	95.31	-3.18905	4.01617e-21	3.72814e-20	tufB	elongation factor Tu
LF82_2338	32.74	29.96	30.16	4.48	7.47	6.86	-1.36287	1.24409e-06	4.48711e-06	tyrA	T-protein
LF82_2339	97.08	90.7	86.25	15.12	13.54	13.28	-1.77722	1.38114e-26	1.62311e-25	tyrB	Aromatic-amino-acid aminotransferase
LF82_2342	64.11	56.2	58.98	15.75	10.17	16.38	-1.17215	4.6283e-09	2.08092e-08	tyrS	Tyrosyl-tRNA synthetase
LF82_2347	33.22	30.21	33.16	2.45	2.17	2.53	-2.83072	3.95064e-62	1.30598e-60	ubiB	ubiquinone biosynthesis protein ubiB
LF82_2355	522.5	482.96	473.99	13.91	29.91	13.81	-3.70775	4.6925e-18	3.69846e-17	ucpA	Oxidoreductase ucpA
LF82_2357	399.2	400.97	389.54	90.15	21.88	92.56	-1.65861	0.000968314	0.00239215	udp	Uridine phosphorylase
LF82_2358	46.69	44.35	44.36	8.55	12.45	9.22	-1.21633	5.08594e-06	1.72217e-05	ugd	UDP-glucose 6-dehydrogenase
LF82_2359	3.89	2.9	2.78	0.93	0.13	0.96	-1.37348	0.015842	0.0305986	ugpA	sn-glycerol-3-phosphate transport system permease
LF82_2360	82.14	76.49	73.82	5.07	17.93	6.29	-2.001	0.000365925	0.00096912	ugpB	sn-glycerol-3-phosphate-binding periplasmic protein ugpB
LF82_2362	5.47	4.45	4.22	0.91	0.71	1.36	-1.34548	0.00029425	0.000791616	ugpE	sn-glycerol-3-phosphate transport system permease
LF82_2367	138.86	135.69	140.56	3.64	15.77	4.96	-3.09639	4.20988e-07	1.59082e-06	uhpT	Hexose phosphate transport protein
LF82_237	0.66	0.62	0.44	0	0.07	0	-3.35938	0.0151873	0.0294205	LF82_237	hypothetical protein
LF82_2373	23.18	19.66	30.54	6.05	2.63	6.16	-1.40994	0.000613401	0.00157462	ulaB	Ascorbate-specific phosphotransferase enzyme IIB
LF82_2374	21.56	21.35	19.35	3.13	2.46	4.21	-1.74959	6.21252e-09	2.76613e-08	ulac	Ascorbate-specific phosphotransferase enzyme IIA
LF82_2375	19	16.81	20.34	3.4	2.6	3.5	-1.63916	8.17788e-11	4.16139e-10	ulad	3-keto-L-gulonate-6-phosphate decarboxylase ulad
LF82_2376	12.88	12.91	13.57	2.73	2.63	2.15	-1.44966	9.20756e-09	4.04868e-08	ulae	L-ribulose-5-phosphate 3-epimerase ulae
LF82_2383	89.52	89.91	84.18	25.9	8.79	25.55	-1.23809	0.00174825	0.00412235	upp	Uracil phosphoribosyltransferase
LF82_2391	1814.94	1756.1	1843.99	275.98	485.91	280.57	-1.41479	5.69422e-05	0.000169682	uspE	Universal stress protein E
LF82_2392	3104.15	3007.67	2861.73	302.94	745.35	309.03	-1.72834	0.000333444	0.000889766	uspF	Universal stress protein F
LF82_2397	27.15	26.34	26.1	3.98	5.69	6.21	-1.39691	3.90549e-09	1.76805e-08	uvrC	UvrABC system protein C
LF82_2398	20.77	20.85	20.02	5.35	1.41	4.84	-1.5227	0.00101129	0.00249297	uvrD	DNA helicase II
LF82_2416	27.36	27.43	25.13	2.4	1.29	2.95	-2.69263	1.00542e-20	9.11227e-20	viaA	Protein viaA
LF82_2438	7.61	6.32	6.56	1.77	0.89	1.87	-1.27894	2.13908e-05	6.76002e-05	wzyE	ECA polymerase
LF82_2443	50.58	45.62	48.43	1.74	2.34	2.09	-3.61243	1.50809e-63	5.13568e-62	xdhA	Xanthine dehydrogenase molybdenum-binding subunit
LF82_2444	72.74	69.01	73.88	3.22	1.49	1.7	-4.15429	1.58814e-40	3.00309e-39	xdhB	Xanthine dehydrogenase Fad-binding subunit
LF82_2447	49.4	59.15	51.07	12.17	1.85	10.39	-1.83393	0.00212202	0.00492211	xerC	Tyrosine recombinase xerC
LF82_2455	10.39	8.11	8.78	0.61	1.05	0.42	-2.7446	2.64901e-11	1.40882e-10	xylF	D-xylose-binding periplasmic protein
LF82_2462	9.52	7.85	8.1	1.34	2.4	1.77	-1.25936	9.91059e-05	0.000287132	yaaJ	Uncharacterized transporter yaaJ
LF82_2479	113.01	122.82	110.78	3.31	6.22	2.12	-3.89589	3.6545e-18	2.8853e-17	yadI	phosphotransferase enzyme IIA component yadI
LF82_2493	122.84	120.2	120.6	33.66	25.56	32.05	-1.07564	1.13499e-15	8.08572e-15	yaet	Outer membrane protein assembly factor yaet
LF82_2500	84.47	91.73	89.72	12.52	15.93	12.38	-1.75679	2.75698e-13	1.69181e-12	yafM	Uncharacterized protein yafM
LF82_2507	243.45	246.35	207.74	0.89	5.52	1.05	-5.51393	2.61113e-14	1.72139e-13	yagU	Inner membrane protein yagU
LF82_2511	1.67	2.56	2.6	0.12	0.52	0.25	-1.95342	0.00104326	0.00256627	yahA	Uncharacterized protein yahA
LF82_2521	205.83	194.31	189.87	2.56	3.14	3.48	-5.06952	1.46504e-120	1.22397e-118	yahN	Uncharacterized membrane protein yahN
LF82_2533	141.94	136.45	120.78	10.89	6.33	14.02	-2.7741	2.14739e-23	2.22738e-22	yaiZ	Uncharacterized protein yaiZ
LF82_2536	11.58	11.59	10.41	2.79	1.24	3.69	-1.23072	0.000810926	0.00203952	yajG	Uncharacterized lipoprotein yajG
LF82_2539	90.14	84.78	90.12	15.56	5.74	13.75	-2.02084	2.18075e-08	9.25257e-08	yajO	Uncharacterized oxidoreductase yajO
LF82_2544	184.75	168.88	167.58	2.18	3.4	1.47	-5.24121	1.33254e-41	2.58356e-40	ybae	Uncharacterized protein ybae
LF82_2546	43.1	41.35	36.57	8.43	8.38	7.33	-1.38277	8.58052e-10	4.06889e-09	ybaK	Uncharacterized protein ybaK
LF82_2563	13.53	12.54	14.22	2.26	2.69	2.25	-1.54096	1.22923e-09	5.76949e-09	ybbM	UPF0014 inner membrane protein ybbM
LF82_2566	9.02	8.55	9.67	2	1.63	2.48	-1.24154	4.19997e-11	2.20055e-10	ybbP	Uncharacterized ABC transporter permease ybbP
LF82_257	11.35	8.11	10.51	0	0	0	-6.19813	8.72342e-07	3.18634e-06	LF82_257	PTS system%2C cellobiose-specific IIB component%2C PTSs ystem%2C cellobiose-specific IIB component (EC27169)
LF82_2574	27.41	23.62	23.13	3.27	3.12	2.52	-2.11198	3.36701e-14	2.2039e-13	ybcL	UPF0098 protein ybcL
LF82_2575	4.26	4.99	5.01	1.33	0.54	1.01	-1.40305	0.000429136	0.00112422	ybcM	Uncharacterized HTH-type transcriptional regulator ybcM
LF82_2582	106.49	98.53	110.38	25.56	9.84	42.63	-1.13711	0.0133123	0.0261859	ybdB	esterase ybdB
LF82_2583	147.89	151.93	146.21	20.81	31.03	18.15	-1.70779	1.85017e-07	7.19248e-07	ybdD	Uncharacterized protein ybdD
LF82_2587	11.71	6.21	5.95	0.9	0.74	0.92	-2.29875	0.000542274	0.00140539	ybdJ	Uncharacterized protein ybdJ
LF82_2593	714.97	627.53	644.45	50.25	8.26	59.2	-3.23092	1.57038e-08	6.75647e-08	ybdZ	hypothetical protein
LF82_2597	1283.41	1249.82	1232.16	324.59	225.67	351.86	-1.14725	2.16473e-11	1.15797e-10	ybel	Uncharacterized protein ybel
LF82_2605	4.7	4.06	4.07	0.84	0.77	0.92	-1.41849	8.53682e-07	3.12066e-06	ybfM	Uncharacterized protein ybfM
LF82_2615	115.15	97.38	98.94	30.48	17.44	26.54	-1.14882	5.91965e-07	2.19184e-06	ybgl	UPF0271 protein ybgl
LF82_2631	12.73	10.93	11.9	2.67	1.16	2.28	-1.63824	9.4889e-08	3.80799e-07	ybhO	cardiolipin synthetase ybhO
LF82_2633	510.23	504.84	540.7	59	115.31	65.57	-1.71682	7.89211e-06	2.60894e-05	ybhQ	Inner membrane protein ybhQ
LF82_2650	10.9	9.9	11.3	1.3	1.35	1.62	-1.9874	1.90216e-25	2.11633e-24	ybiW	formate acetyltransferase 3
LF82_2652	14.28	12.41	13.67	0.69	0.39	0.63	-3.65286	4.06541e-23	4.16048e-22	ybiY	pyruvate formate-lyase 3-activating enzyme
LF82_2682	491.64	481.25	471.06	27.08	52.71	25.41	-2.80863	3.61787e-12	2.02733e-11	ycbJ	Uncharacterized protein ycbJ
LF82_2694	9.66	9.43	10.17	0.96	1.72	1.77	-1.7729	7.57517e-08	3.06408e-07	yccT	UPF0319 protein yccT
LF82_2698	185.99	173.74	182.52	14.89	12.4	16.96	-2.69712	3.67098e-96	2.24909e-94	ycdB	Peroxidase ycdB
LF82_2699	376.95	353.23	355.46	13.8	7.31	12.37	-4.11029	9.9781e-63	3.34667e-61	ycdO	UPF0409 protein ycdO
LF82_2712	42.29	35.33	47.72	5.06	8.99	11.71	-1.3408	0.000322853	0.000863008	yceK	Uncharacterized protein yceK
LF82_2720	82.17	71.44	78.23	11.7	6.08	8.34	-2.23062	3.63989e-17	2.7922e-16	ycfL	Uncharacterized protein ycfL
LF82_2731	29.55	31.81	30.73	4.54	9.04	5.62	-1.28559	0.000568132	0.00146826	ycgJ	Uncharacterized protein ycgJ
LF82_2732	175.27	185.34	169.09	40.49	33.89	46.45	-1.20472	9.6855e-15	6.53522e-14	ycgK	Uncharacterized protein ycgK
LF82_2736	113.55	98.78	96.58	2.79	2.7	1.85	-4.44786	1.33413e-61	4.34775e-60	ycgR	Uncharacterized protein ycgR
LF82_2742	8300.48	8896.03	8718.01	395.51	1510.96	405.73	-2.48372	6.49774e-05	0.000192378	ychH	Uncharacterized protein ychH
LF82_2745	525.22	522	503.77	36.94	78.99	41.72	-2.31296	2.16586e-08	9.20639e-08	ychN	Protein ychN
LF82_2751	4.98	4.77	4.31	0.34	1.58	0.35	-1.59941	0.016889	0.0323488	yciE	Protein yciE
LF82_2752	4.01	5.95	3.51	0	0.29	0.18	-3.82959	6.57156e-05	0.000194439	yciF	Protein yciF
LF82_2755	317.39	311.98	296.23	35.54	16.61	41.69	-2.40628	2.44718e-15	1.70635e-14	yciI	Protein yciI
LF82_2762	27.35	23.67	21.73	3.09	3.4	2.98	-2.00019	6.99229e-15	4.7529e-14	yciT	Uncharacterized HTH-type transcriptional regulator
LF82_2766	28.54	24.64	29.05	5.66	9.17	5.75	-1.02323	0.00994649	0.0201517	yciZ	hypothetical protein yciZ
LF82_2769	0.98	1.13	0.9	0.07	0.16	0.19	-1.9153	0.000620685	0.00158889	ycjM	sucrose phosphorylase
LF82_2779	3.46	2.15	2.47	0.53	0.52	0.34	-1.58842	0.00073084	0.00184923	ycjW	Uncharacterized HTH-type transcriptional regulator
LF82_2785	2214	2202.22	2800.45	36.49	69.69	41.3	-4.65149	4.11868e-36	6.93236e-35	ydaN	Zinc transport protein zntB
LF82_2786	91.36	95.3	87.82	3.87	3.75	3.9	-3.6431	9.49307e-76	4.23501e-74	ydbC	oxidoreductase ydbC
LF82_2790	11.24	12.16	11.58	1.47	0.9	1.49	-2.26413	3.39966e-05	0.000104772	ydbL	Uncharacterized protein ydbL
LF82_2791	155.04	97.92	95.43	8.12	9.82	9.22	-2.73916	3.32528e-11	1.74825e-10	ydcA	Uncharacterized protein ydcA
LF82_2793	5293.48	5454.12	4791.56	27.06	821.52	21.41	-3.04065	0.0120907	0.0240401	ydch	Uncharacterized protein ydch
LF82_2794	45.41	44.24	44.33	3.91	5.22	4.1	-2.39211	1.37646e-23	1.45065e-22	ydcI	Uncharacterized HTH-type transcriptional regulator
LF82_2795	27.82	26.19	26.95	4.31	2.99	3.68	-1.96251	8.92077e-26	1.01212e-24	ydcJ	Uncharacterized protein ydcJ
LF82_2802	36.17	34.66	30.75	3.9	3.15	1.87	-2.56618	3.71196e-14	2.41936e-13	ydcS	ABC transporter periplasmic-binding protein ydcS
LF82_2803	8.15	7.42	7.55	0.39	0.79	0.34	-2.94487	6.42312e-13	3.82309e-12	ydcT	Uncharacterized ABC transporter ATP-binding protein ydcT
LF82_2805	4.69	2.88	3.29	0.45	0.54	1.01	-1.536	0.00132701	0.00321265	ydcV	Inner membrane ABC transporter permease protein ydcV
LF82_2806	2.91	3.04	3.07	0.57	0.84	0.95	-1.00455	0.00174852	0.00412235	ydcW	Gamma-aminobutyraldehyde dehydrogenase
LF82_2818	8.54	8.46	9.82	0.06	0.39	0	-4.86415	1.1539e-13	7.23353e-13	ydeM	Uncharacterized protein ydeM
LF82_2819	329.49	279.38	301.25	1.12	3.32	0.71	-6.46781	1.60761e-26	1.87964e-25	yden	Uncharacterized sulfatase yden
LF82_2840	7184.91	7436.15	7475	962.41	135.61	994.12	-2.5433	4.55742e-05	0.000138136	ydfZ	selenoprotein ydfZ
LF82_2844	26.03	29.67	26.58	6.42	2.05	8.77	-1.37798	0.00342771	0.00763467	ydgH	Protein ydgH
LF82_2861	22.92	24.37	23.02	3.78	5.7	2.84	-1.55401	1.76358e-05	5.60808e-05	ydhS	Uncharacterized protein ydhS
LF82_2874	161.72	159.31	160.23	26.02	21.69	29.63	-1.70989	8.90156e-29	1.15872e-27	ydiI	esterase ydiI
LF82_2877	16.62	15.3	13.4	0	0	0.64	-5.32149	7.38566e-07	2.71063e-06	ydiL	Uncharacterized protein ydiL
LF82_2881	34.93	33.44	31.41	3.06	4.09	2.25	-2.44831	2.5247e-14	1.66681e-13	ydiP	Uncharacterized HTH-type transcriptional regulator
LF82_2887	30.34	26.58	27.11	1.34	2.47	0.85	-3.18334	1.63469e-13	1.01643e-12	ydiV	Uncharacterized protein ydiV
LF82_2889	258.71	269.14	256.17	27.58	44.24	32.21	-1.94713	1.44315e-10	7.19225e-10	ydiZ	Uncharacterized protein ydiZ
LF82_2892	51.95	46.13	49.61	7.27	1.82	7.86	-2.2422	3.05225e-06	1.0577e-05	ydjF	Uncharacterized HTH-type transcriptional regulator
LF82_2893	3.96	3.26	3.23	0.34	1.12	0.84	-1.21833	0.00913614	0.018733	ydjG	Uncharacterized oxidoreductase ydjG
LF82_2894	2.81	2.59	2.49	0.14	0.49	0.51	-1.83274	0.000248033	0.00067719	ydjH	Uncharacterized sugar kinase ydjH
LF82_2895	3.22	2.52	3.68	0.33	0.5	0.52	-1.85629	0.000126327	0.000359424	ydjI	Uncharacterized protein ydjI
LF82_2896	3.42	2.69	2.08	0.19	0.66	0.46	-1.69119	0.00143525	0.00344745	ydjJ	Uncharacterized zinc-type alcohol dehydrogenase-like
LF82_2897	3.09	2.22	2.06	0.41	0.12	0.7	-1.71325	0.00135232	0.0032704	ydjK	metabolite transport protein ydjK
LF82_2898	5.22	3.99	4.07	0.98	1.16	0.82	-1.22397	0.000405855	0.00106688	ydjL	Uncharacterized zinc-type alcohol dehydrogenase-like
LF82_2900	20.61	23.09	21.78	3.99	3.86	3.32	-1.61673	4.91225e-14	3.16132e-13	ydjN	Uncharacterized symporter ydjN
LF82_291	2003.52	1828.27	1868.81	15.58	31.93	17.5	-5.49352	4.09961e-46	9.10035e-45	LF82_291	flagellin
LF82_2922	1.72	1.36	2.4	0.26	0.33	0.27	-1.70511	0.0197232	0.0371579	yebB	Uncharacterized protein yebB
LF82_2933	16.89	17.81	17.7	2.18	2.38	2.18	-2.02467	1.44483e-27	1.78468e-26	yebT	Uncharacterized protein yebT
LF82_2943	186.81	172.25	186.08	30.33	45.8	37.22	-1.30287	4.61715e-06	1.57038e-05	yech	Uncharacterized protein yech
LF82_2947	10.79	15.78	12.75	0	1.56	1.55	-2.67375	4.9824e-05	0.000149929	yecR	Uncharacterized protein yecR
LF82_295	82.1	74.72	78.4	6.16	2.72	5.27	-3.15121	4.17559e-26	4.79671e-25	LF82_295	anthranilate synthase
LF82_2951	10.2	11.58	11.48	1.9	1.37	2.12	-1.71417	2.51512e-12	1.43209e-11	yedE	UPF0394 inner membrane protein yedE
LF82_2952	37.88	38.27	33.6	7.21	2.59	8.92	-1.67926	0.000112533	0.000323586	yedF	UPF0033 protein yedF
LF82_296	7.88	10.49	9.79	1.59	0.34	2.71	-1.74068	0.00379637	0.00837461	LF82_296	hypothetical protein ybtX
LF82_2964	17.77	17.78	19.01	4.03	4.13	2.69	-1.38344	6.32351e-07	2.33386e-06	yeeA	Inner membrane protein yeeA
LF82_2966	1.35	1.37	1.09	0.13	0.27	0.13	-1.88796	0.00318621	0.00713828	yeel	Uncharacterized protein yeel
LF82_2967	7.92	8.63	8.71	1.03	0.35	1.27	-2.37024	7.36341e-09	3.25023e-08	yeen	UPF0082 protein yeen
LF82_2974	28.86	28.54	28.18	4.73	10.32	5.8	-1.07937	0.00606695	0.0129183	yegE	Uncharacterized protein yegE
LF82_2984	11.11	10.12	10.63	1.66	2.41	2.66	-1.30848	8.26557e-07	3.02391e-06	yegU	Uncharacterized protein yegU
LF82_2985	11.67	10.41	11.3	2.02	1.63	2.65	-1.49244	2.0031e-09	9.21348e-09	yegV	Uncharacterized sugar kinase yegV
LF82_300	11.21	10.09	11.48	2.2	2.94	2.85	-1.1028	1.57779e-07	6.16491e-07	LF82_300	peptide synthetase-like protein
LF82_3002	79.47	72.76	69.23	3.16	2.63	1.87	-3.91041	8.77988e-47	2.01718e-45	yehT	Uncharacterized response regulatory protein yehT
LF82_3003	74.06	69.49	67.34	1.52	1.67	2.35	-4.33375	1.7303e-92	1.03256e-90	yehU	Inner membrane protein yehU
LF82_3004	6.93	6.32	5.41	2.5	0.6	0.82	-1.3459	0.012942	0.0255012	yehW	Inner membrane ABC transporter permease protein yehW
LF82_3005	5.61	3.58	4.37	1.61	0.95	0.76	-1.099	0.00743456	0.0155706	yehX	Uncharacterized ABC transporter ATP-binding protein
LF82_3006	4.44	4	4.6	0.39	0.87	1.44	-1.35298	0.00175077	0.00412553	yehy	Inner membrane ABC transporter permease protein yehy
LF82_3007	38.18	36.79	35.05	1.6	2.65	1.49	-3.30055	1.43412e-23	1.50109e-22	yeiA	Uncharacterized protein yeiA
LF82_3008	10.2	9.47	8.31	1.78	0.75	1.83	-1.7876	1.21213e-07	4.79324e-07	yeiB	Uncharacterized protein yeiB
LF82_3009	1.94	1.87	1.77	0.07	0	0.22	-3.40671	4.01537e-05	0.000123086	yeiC	Uncharacterized sugar kinase yeiC
LF82_301	10.12	10.18	10.4	2.61	1.52	2.56	-1.29176	1.43324e-08	6.18377e-08	LF82_301	HMWP1 nonribosomal peptide/polyketide synthase (EC231-)
LF82_3011	175.43	171.45	159.71	11.73	10.08	10.72	-3.03078	2.39201e-76	1.09913e-74	yeiG	esterase yeiG
LF82_3014	11.81	8.61	8.69	1.04	0.79	0.95	-2.4704	7.16341e-10	3.41806e-09	yeiL	Regulatory protein nsr
LF82_3016	3.18	2.62	3.11	0.36	0.44	0.22	-2.16764	1.01062e-05	3.29581e-05	yeiN	Uncharacterized protein yeiN
LF82_3017	13.22	12.25	12.16	2.78	2.76	2.4	-1.3025	1.48909e-06	5.30829e-06	yeiP	elongation factor P-like protein
LF82_3018	22.65	22.62	18.8	2.71	6.19	3.23	-1.43669	0.000684113	0.00173866	yeiQ	Uncharacterized oxidoreductase yeiQ
LF82_302	8.7	7.21	8.54	2.43	1.54	2.51	-1.0042	8.66598e-05	0.000253148	LF82_302	hypothetical protein
LF82_3020	26.94	29.64	30.9	0.75	0.61	0.76	-4.44362	7.86762e-07	2.88061e-06	yeiS	Uncharacterized protein yeiS
LF82_3021	111.42	91.87	90.38	1.34	1.48	1.7	-5.09434	5.35558e-98	3.37108e-96	yeiT	Uncharacterized oxidoreductase yeiT
LF82_3022	2.71	2.79	2.22	0.21	0.8	0.42	-1.44965	0.0121626	0.0241518	yeiU	Inner membrane protein yeiU
LF82_3024	23.95	24.09	23.76	3.82	4.96	4.1	-1.54019	5.25631e-12	2.92052e-11	yejA	Uncharacterized protein yejA
LF82_3025	10.79	13.45	12.34	0.9	0.83	1.11	-2.77054	1.23381e-19	1.06367e-18	yejB	Inner membrane ABC transporter permease protein yejB
LF82_3026	13.11	13.27	13.67	1.29	1.23	1.13	-2.51943	4.6446e-21	4.28553e-20	yejE	Inner membrane ABC transporter permease protein yejE
LF82_3027	39.22	38.73	37.42	2.9	3.33	1.75	-2.90087	1.27225e-18	1.03469e-17	yejF	Uncharacterized ABC transporter ATP-binding protein yejF
LF82_3028	114.65	107.13	106.02	16.63	26.06	20.41	-1.42029	4.6628e-07	1.75764e-06	yejG	Uncharacterized protein yejG
LF82_303	12.75	12.56	17.01	3.34	1.32	3.25	-1.52041	3.23954e-05	9.99711e-05	LF82_303	YbtT protein (EC 312-)
LF82_3032	15.59	15.52	17.18	3.03	1.45	3.75	-1.65906	4.33693e-07	1.63748e-06	yejM	Inner membrane protein yejM
LF82_3035	55.37	61.12	70.45	9.71	6.29	12.48	-1.81384	9.73982e-08	3.89847e-07	yfae	Uncharacterized ferredoxin-like protein yfae
LF82_304	8.19	6.69	7.41	1.9	0.75	1.76	-1.44004	3.08544e-05	9.55363e-05	LF82_304	Yersiniabactin siderophore biosynthetic protein (EC 632-)
LF82_3043	8.57	8.24	9.52	1	1.1	0.6	-2.3362	7.85125e-13	4.63708e-12	yfaW	Uncharacterized protein yfaW
LF82_3044	6.12	4.07	6.82	0.55	0.55	0.19	-2.75973	1.7213e-07	6.70284e-07	yfaX	Uncharacterized HTH-type transcriptional regulator
LF82_305	6.17	5.66	5.87	1.33	1.72	1.37	-1.06351	1.4775e-05	4.73109e-05	LF82_305	pesticin receptor
LF82_3051	40	35.61	34.07	2.77	2.16	3.65	-2.76643	1.76893e-30	2.41911e-29	yfbM	Protein yfbM
LF82_3054	40.73	40.67	36.46	2	1.75	2.97	-3.22466	7.64071e-46	1.68794e-44	yfbS	Uncharacterized transporter yfbS
LF82_3055	193.86	201.09	185.11	47.47	34.68	50.3	-1.2125	4.29283e-14	2.77824e-13	yfbT	Phosphatase yfbT
LF82_3059	10.16	8.97	10.36	1.75	0.53	1.89	-1.94173	1.35258e-06	4.8529e-06	yfcA	Inner membrane protein yfcA
LF82_3065	184.6	176.13	181.06	15.01	17.28	16.27	-2.54218	1.31969e-47	3.09387e-46	yfch	UPF0105 protein yfch
LF82_3068	52.95	50.49	55.98	10.62	7.27	6.09	-1.79181	1.18642e-10	5.97107e-10	yfcL	Uncharacterized protein yfcL
LF82_3069	64.4	57.69	51.95	10.84	5.48	9.12	-1.86251	6.02891e-12	3.32567e-11	yfcM	Uncharacterized protein yfcM
LF82_3079	203.27	216.68	208.69	8.07	13.71	8.43	-3.41171	9.6876e-25	1.04987e-23	yfeC	Uncharacterized protein yfeC
LF82_3080	368.71	349.45	355.93	14.79	71.57	24	-2.25321	0.000422518	0.00110878	yfeD	Uncharacterized protein yfeD
LF82_3089	31.48	34.24	29.92	9.15	6.2	5.42	-1.26371	1.7711e-05	5.62808e-05	yffB	Protein yffB
LF82_3107	73.65	69.75	68.05	15.71	15.1	16.04	-1.24917	2.11459e-24	2.25966e-23	yfhM	Uncharacterized lipoprotein yfhM
LF82_3109	128.8	110.74	122.26	11.27	16.86	8.45	-2.32772	1.83945e-10	9.12775e-10	yfiB	lipoprotein yfiB
LF82_3116	20.12	21.31	20.63	1.9	4.98	3.88	-1.54761	0.000304228	0.000816198	yfiM	Uncharacterized protein yfiM
LF82_3117	14.81	14.06	14.75	2.09	2.63	1.5	-1.85654	1.32504e-09	6.17501e-09	yfiN	Inner membrane protein yfiN
LF82_3119	9.39	10.01	7.99	0.51	0.7	1.04	-2.68487	4.59869e-11	2.40398e-10	yfiP	Uncharacterized protein yfiP
LF82_3120	150.32	156.65	154.53	17.4	9.18	16.72	-2.51018	5.90419e-22	5.69971e-21	yfiQ	Uncharacterized protein yfiQ
LF82_3122	30.84	32.21	32.96	3.02	3	2.41	-2.57138	1.93915e-31	2.76721e-30	yfjD	UPF0053 inner membrane protein yfjD
LF82_3128	26.85	29.19	34.3	2.74	2.53	3.85	-2.37992	3.55829e-10	1.74125e-09	ygaH	Uncharacterized protein ygaH
LF82_3135	32.98	34.76	33.86	5.68	10.06	5.74	-1.27568	0.000359195	0.000952396	ygaZ	Inner membrane protein ygaZ
LF82_3139	536.95	504.89	496.15	1.84	1.21	2.81	-7.13597	7.15919e-152	8.435e-150	ygbJ	Uncharacterized oxidoreductase ygbJ
LF82_314	3.28	2.01	3.52	0.39	0.49	0.6	-1.6465	0.0175107	0.0333312	LF82_314	hypothetical protein
LF82_3140	530.03	508.03	505.85	3.17	1.75	2.6	-6.7697	5.33347e-195	1.02114e-192	ygbK	Uncharacterized protein ygbK
LF82_3141	236.62	244.08	234.42	1.33	0.51	2.72	-6.42041	2.35274e-51	6.00603e-50	ygbL	aldolase class 2 protein ygbL
LF82_3142	218.18	201.81	197.55	2.65	1.57	3.67	-5.38938	3.96551e-88	2.24957e-86	ygbM	Protein ygbM
LF82_3143	18.75	19.19	19.57	1.33	2.04	1.9	-2.50814	4.28795e-23	4.37848e-22	ygbN	Inner membrane permease ygbN
LF82_3146	16.47	16.33	17.23	0.6	0.61	0.51	-3.92269	3.38064e-38	5.99769e-37	ygcN	electron transfer flavoprotein-quinone
LF82_3147	5.61	8.89	8.87	0	0	0	-5.26966	7.51879e-05	0.000221325	ygcO	Ferredoxin-like protein ygcO
LF82_315	35.35	32.48	32.25	3.48	3.06	3.14	-2.44448	1.50575e-57	4.46383e-56	LF82_315	hypothetical protein
LF82_3157	743.89	717.02	718.42	50.36	65.21	50.05	-2.77426	8.93361e-32	1.28683e-30	ygdH	Uncharacterized protein ygdH
LF82_316	80.03	69.8	71.42	0.86	0.56	0.59	-5.85881	1.18814e-127	1.07049e-125	LF82_316	hypothetical protein
LF82_3163	36.22	35.77	33.63	4.46	4.68	4.22	-2.0428	6.26033e-22	6.03066e-21	ygeR	Uncharacterized lipoprotein ygeR
LF82_3164	180.8	163.55	156.93	2.21	3.68	1.4	-5.13284	4.15338e-33	6.31946e-32	ygeV	Uncharacterized sigma-54-dependent transcriptional
LF82_317	36.21	34.8	34.49	1.09	1.63	1.3	-3.77016	9.1967e-52	2.37409e-50	LF82_317	hypothetical protein
LF82_3171	19.18	20.21	18.79	0.42	1.18	0.14	-4.03517	3.96313e-14	2.57212e-13	ygfJ	Uncharacterized protein ygfJ
LF82_318	22.67	17.61	17.55	0.7	1.8	0.76	-3.17294	9.98699e-12	5.45663e-11	LF82_318	hypothetical protein
LF82_3185	92	89.27	85.75	23.2	23.9	21.36	-1.02648	1.33558e-08	5.78417e-08	yggG	Uncharacterized metalloprotease yggG
LF82_320	1.56	0.4	1.38	0	0.16	0.1	-2.66217	0.0179435	0.0340986	LF82_320	3-oxoacyl-[acyl-carrier-protein] reductase
LF82_321	0.83	1.6	1.21	0.24	0	0	-3.05687	0.0127759	0.025217	LF82_321	ribulose-phosphate 3-epimerase (EC 5131)
LF82_3212	110.41	106.25	103.97	2.79	2.77	1.79	-4.502	1.08223e-64	3.82527e-63	yghZ	Uncharacterized protein yghZ
LF82_322	1.53	0.84	1.26	0.2	0.35	0.05	-1.58343	0.0170905	0.0326803	LF82_322	PTS system galactitol-specific enzyme IIC component
LF82_3223	4.69	4.85	1.78	0.72	0	0	-3.11932	0.0140668	0.0274118	ygiZ	Inner membrane protein ygiZ
LF82_3226	638.11	597.38	617.28	6.28	4.01	8.9	-5.68835	8.45726e-103	5.71487e-101	ygjH	tRNA-binding protein ygjH
LF82_3233	821.21	764.89	774.38	17.24	22.76	15.78	-4.45234	1.17114e-63	4.07682e-62	ygjR	oxidoreductase ygjR
LF82_3247	61.22	70.61	71.73	11.47	5.4	14.71	-1.79426	1.21119e-07	4.79324e-07	yhbS	Uncharacterized acetyltransferase yhbS
LF82_3248	206.01	200.27	201.01	42.57	31.88	50.84	-1.36186	1.17757e-15	8.3631e-15	yhbT	Uncharacterized protein yhbT
LF82_3249	16.71	14	15.05	0.97	1.12	1.67	-2.68411	2.24844e-21	2.10419e-20	yhbU	Uncharacterized protease yhbU
LF82_3252	4.77	4.61	4.31	0.87	1.08	0.93	-1.3104	1.71543e-06	6.07273e-06	yhbX	UPF0141 inner membrane protein yhbX
LF82_326	12.78	10.39	13.31	1.6	0.67	1.02	-2.558	2.37738e-08	1.00405e-07	LF82_326	Galactitol-specific enzyme IIA of phosphotransferase system
LF82_3262	41.97	37.96	40.72	8.61	10.9	11.3	-1.03581	1.56635e-07	6.12541e-07	yhdH	Protein yhdH
LF82_3266	23.44	21.67	22.98	2.43	2.35	2.71	-2.26019	5.53469e-62	1.81656e-60	yhdP	Uncharacterized protein yhdP
LF82_327	41.68	42.27	42.1	9.83	8.61	9.56	-1.24278	3.49364e-16	2.55219e-15	LF82_327	transcriptional regulator
LF82_3270	26.31	24.63	23.32	1.23	1.62	0.67	-3.43331	9.04987e-21	8.23449e-20	yhdW	amino-acid ABC transporter-binding protein yhdW
LF82_3271	8.83	6.84	7.57	0.98	1.14	0.62	-2.13354	5.43875e-10	2.61686e-09	yhdX	amino-acid ABC transporter permease protein
LF82_3272	4.98	5.46	4.8	0.83	1.18	0.73	-1.5221	1.18874e-05	3.84396e-05	yhdY	Inner membrane amino-acid ABC transporter permease
LF82_3281	170.39	145.1	156.14	55.08	26.67	39.41	-1.0593	0.000137382	0.000388952	yheV	Uncharacterized protein yheV
LF82_3284	17.25	16.1	17.41	1.54	0.87	1.29	-2.86868	3.13062e-35	5.13756e-34	yhfK	Uncharacterized protein yhfK
LF82_329	2.19	1.55	1.53	0.22	0.19	0.23	-2.10628	0.000722432	0.00182998	LF82_329	Pdu/cob regulatory protein
LF82_3291	14.93	11.98	17.52	0.91	1.25	2.79	-2.25154	6.52157e-06	2.18415e-05	yhfY	Uncharacterized protein yhfY
LF82_3292	31.3	31.83	29.13	1.21	1.82	1.17	-3.50067	4.12488e-31	5.79628e-30	yhfZ	Uncharacterized protein yhfZ
LF82_3294	11.5	11.79	11.92	2.98	2.58	2.55	-1.18873	1.49587e-10	7.44692e-10	yhgE	Uncharacterized protein yhgE
LF82_3298	6.28	4.68	6.05	0.8	1.09	0.65	-1.79101	5.55796e-07	2.06458e-06	yhhI	H repeat-associated protein yhhI
LF82_3299	84.53	85.59	85.88	1.84	1.6	2.38	-4.54324	1.27923e-103	8.7732e-102	yhhJ	Inner membrane transport permease yhhJ
LF82_3312	177.2	170.58	168.13	3.02	4.15	2.44	-4.79246	1.9311e-57	5.68807e-56	yhiI	Uncharacterized protein yhiI
LF82_3313	168.05	166.44	156.27	3.3	4.51	3.57	-4.48695	1.05572e-78	5.05317e-77	yhiM	hypothetical protein yhiM
LF82_3322	20.54	19.82	18.51	5.9	2.54	5.4	-1.18944	0.000191754	0.000533037	yhjE	Inner membrane metabolite transport protein yhjE
LF82_3324	47.07	53.14	48.35	1.97	1.61	1.25	-4.00637	7.30215e-44	1.52515e-42	yhjH	Uncharacterized protein yhjH
LF82_3340	3.01	3.86	5.73	0.98	0.16	0.4	-2.13489	0.00333195	0.00744303	yial	Protein yial
LF82_3362	6.01	7.51	9.33	1.81	2.22	1.86	-1.00478	0.00563963	0.0120868	yicR	DNA repair protein radC
LF82_3366	43.76	41.91	42.85	7.72	12.65	7.76	-1.23745	0.000128733	0.000365593	yidC	Inner membrane protein oxaA
LF82_3367	13.69	14.1	13.12	1.85	2	3.14	-1.62495	0.00338511	0.00755443	yidD	UPF0161 protein yidD
LF82_3368	38.81	39.55	37.63	5.89	5.11	5.74	-1.86898	1.47534e-35	2.45623e-34	yidE	transport protein yidE
LF82_3369	25.76	23.11	21.04	3.54	4.01	4.6	-1.59338	3.1899e-11	1.67899e-10	yidF	Uncharacterized protein yidF
LF82_3374	5.43	3.33	4.24	1.38	1.06	0.87	-1.04542	0.00697356	0.0146854	yidL	Uncharacterized HTH-type transcriptional regulator
LF82_3378	86.57	87.32	89.55	18.86	13.99	17.7	-1.45852	2.38517e-21	2.22761e-20	yieE	Uncharacterized protein yieE
LF82_3379	360.95	334.7	349.21	72.57	42.45	80.53	-1.50864	1.18217e-10	5.95714e-10	yieF	Uncharacterized protein yieF
LF82_3384	78.67	73.81	73.18	14.2	22.96	12.44	-1.21778	0.000603836	0.00155354	yieP	Uncharacterized HTH-type transcriptional regulator
LF82_3390	58.71	54.64	56.91	7.73	4.19	9.56	-2.08622	1.05072e-13	6.61378e-13	yigB	Uncharacterized protein yigB
LF82_3392	15.21	9.86	9.58	1.94	1.14	1.79	-1.92083	1.11657e-05	3.62334e-05	yigI	Uncharacterized protein yigI
LF82_3395	35.37	35.3	33.98	10.37	2.69	8.57	-1.38561	0.00188137	0.00440617	yigP	Uncharacterized protein yigP
LF82_3402	66.65	65.6	63.8	12.15	17.51	14.19	-1.20762	2.93298e-06	1.01867e-05	yihX	Phosphatase yihX
LF82_3411	45.64	40.93	49.02	6.97	2.22	8.05	-2.08927	6.49888e-07	2.39666e-06	yiiX	Uncharacterized protein yiiX
LF82_3421	15.31	14.81	14.8	3.6	2.61	2.97	-1.36927	7.56372e-13	4.477e-12	yjbB	Uncharacterized protein yjbB
LF82_3427	989	925.27	914.44	219.49	66.1	237.45	-1.54985	0.000399214	0.00105183	yjbQ	UPF0047 protein yjbQ
LF82_3428	405.62	416.58	393.69	80.94	20.62	78.33	-1.87532	5.5383e-05	0.000165465	yjbR	Uncharacterized protein yjbR
LF82_343	7.01	5.21	5.49	1.49	1.46	1.3	-1.12626	5.07763e-05	0.000152595	LF82_343	CoA-dependent proprionaldehyde dehydrogenase
LF82_3430	27.78	27.34	29.16	0.97	2.02	1.2	-3.3707	5.38229e-21	4.94632e-20	yjcC	Uncharacterized protein yjcC
LF82_3432	46.38	44.69	47.8	6.24	6.32	6.02	-1.96977	6.16324e-35	9.97186e-34	yjcE	Uncharacterized Na(+)/H(+) exchanger yjcE
LF82_3433	17.35	17.41	16.53	3.51	2.23	3.58	-1.54348	0.000121251	0.000347013	yjch	Inner membrane protein yjch
LF82_3436	30.53	29.7	29.49	3.46	5.04	2.72	-2.03613	1.05818e-09	4.987e-09	yjcZ	Uncharacterized protein yjcZ
LF82_3437	55.81	51.31	52.5	3.66	8.94	3.83	-2.3092	4.9587e-07	1.86002e-06	yjdA	Uncharacterized protein yjdA
LF82_3440	256.25	202.4	195.26	34.31	63.66	36.14	-1.3005	0.000964297	0.00238479	yjdI	hypothetical protein yjdI
LF82_3441	570.24	412.62	412.68	13.28	40.11	23.64	-3.17994	5.96009e-11	3.07715e-10	yjdJ	Uncharacterized protein yjdJ
LF82_346	19.3	19.27	17.65	0.74	0.87	2.27	-2.95699	2.75771e-13	1.69181e-12	LF82_346	propanediol utilization protein: polyhedral bodies
LF82_3466	1083.99	1119.51	1079.61	27.25	39.68	30.23	-4.11954	1.27326e-52	3.32423e-51	yjfO	UPF0379 lipoprotein yjfO
LF82_3467	49.06	41.37	46.11	10.15	10.31	11.21	-1.17486	1.17382e-11	6.37554e-11	yjfP	esterase yjfP
LF82_347	9.25	13.82	10.07	1.9	1.04	1.62	-1.94159	0.000191319	0.000532151	LF82_347	propanediol utilization protein: polyhedral bodies
LF82_3471	1710.42	1553.25	1487.22	55.85	10.12	57.89	-4.38815	5.34382e-15	3.65944e-14	yjgF	UPF0076 protein yjgF
LF82_3472	22.65	18.15	18.52	3.34	7.24	2.28	-1.20272	0.0198912	0.037413	yjgK	hypothetical protein yjgK
LF82_3477	2.8	2.48	1.68	0.41	0.35	0.42	-1.6345	0.00104652	0.00257153	yjhS	Uncharacterized protein yjhS
LF82_3478	18.95	15.52	18.35	2.6	5.31	2.14	-1.41602	0.00155346	0.00370429	yjhT	Kelch domain-containing protein yjhT
LF82_3479	66.16	64.47	64.34	2.61	1.22	2.54	-4.03547	2.12413e-50	5.27587e-49	yjiA	Uncharacterized GTP-binding protein yjiA
LF82_348	5.05	5.49	7.24	1.27	0.88	1.08	-1.52434	0.00278943	0.0063123	LF82_348	propanediol utilization protein
LF82_3482	56.98	59.39	55.07	0.79	0.83	1.42	-4.89603	4.26856e-32	6.26646e-31	yjiG	Inner membrane protein yjiG
LF82_3483	119.17	117.93	110.29	4.2	4.28	4.01	-3.85862	2.98462e-77	1.39942e-75	yjiH	Uncharacterized protein yjiH
LF82_3485	3.84	6.06	4.87	0.39	1.21	0.4	-1.89349	0.000897537	0.00223654	yjiK	Uncharacterized protein yjiK
LF82_3486	17.54	17.29	14.36	0.84	1.37	0.96	-2.99936	1.78828e-17	1.38336e-16	yjiL	Uncharacterized protein yjiL
LF82_3487	43.16	41	46.94	0.56	0.54	0.52	-5.40567	7.92822e-65	2.82404e-63	yjiM	Uncharacterized protein yjiM
LF82_349	33.9	28.69	27.96	6.23	9.47	4.04	-1.22506	0.00282322	0.00637478	LF82_349	hypothetical protein
LF82_3490	18.32	16.63	17.9	4.09	5.32	3.13	-1.1012	0.00358187	0.00793956	yjiW	hypothetical protein yjiW
LF82_3491	156.58	154.78	141.24	14.21	28.64	11.26	-2.07097	4.34819e-06	1.48109e-05	yjiX	Uncharacterized protein yjiX
LF82_3492	366.14	367.99	371.04	1.35	1.2	1.25	-7.25568	0	0	yjiY	Inner membrane protein yjiY
LF82_3496	41.27	38.2	35.65	3.15	2.78	2.35	-2.86419	5.12277e-38	8.98439e-37	yjjI	Uncharacterized protein yjjI
LF82_350	9.27	11.9	8.41	1.22	2.66	1.37	-1.51644	0.000688312	0.0017474	LF82_350	hypothetical protein
LF82_3503	25.91	26.82	26.32	4.62	2.79	6.51	-1.60756	3.70447e-08	1.54185e-07	yjjU	Uncharacterized protein yjjU
LF82_3504	10.84	13.38	11.22	2.81	1.82	3.48	-1.22235	1.43878e-05	4.61674e-05	yjjV	Uncharacterized deoxyribonuclease yjjV
LF82_3505	14.12	15.83	12.09	1.04	0.97	0.99	-2.8773	8.4147e-18	6.58698e-17	yjjW	Uncharacterized protein yjjW
LF82_3512	16.04	14.1	12.97	1.22	2.33	2.08	-1.99299	7.11504e-10	3.3985e-09	ykgC	pyridine nucleotide-disulfide oxidoreductase
LF82_3513	4.2	3.61	4.73	0.83	1.24	0.54	-1.2896	0.00232388	0.00533112	ykgD	Uncharacterized HTH-type transcriptional regulator
LF82_3524	27.28	20.89	24.62	1.66	6.07	2.15	-1.88332	0.000899532	0.0022403	ylbA	Uncharacterized protein ylbA
LF82_3534	10.73	10.32	17.33	0	3.34	0.84	-2.12833	0.0171451	0.0327438	ymcE	Protein sfa
LF82_3537	20.73	18.36	19.63	5.23	3.49	4.88	-1.1952	3.57238e-10	1.74628e-09	ymdC	Uncharacterized protein ymdC
LF82_3542	4.19	7.12	2.63	0	0	0	-4.35763	0.00317626	0.00712294	ymgC	Uncharacterized protein ymgC
LF82_3546	15.09	15.3	13.98	0.66	4.04	1.34	-1.8395	0.00399105	0.00877877	ymgG	Uncharacterized protein ymgG
LF82_3559	1149.41	1064.48	1041.28	270.56	324.08	248.98	-1.00438	1.33078e-05	4.27916e-05	yncE	Uncharacterized protein yncE
LF82_3571	6.36	6.94	7.06	0.75	1.27	0.55	-2.02425	3.6284e-07	1.37675e-06	ynfE	dimethyl sulfoxide reductase chain ynfE
LF82_3580	1395.46	1402.79	1398.99	28.59	83.12	24.78	-3.94681	1.76871e-12	1.01845e-11	yniA	Uncharacterized protein yniA
LF82_3588	44.98	45.76	42.25	3.11	0.71	3.01	-3.40256	2.6551e-12	1.50248e-11	ynjE	thiosulfate sulfurtransferase ynjE
LF82_3601	33.27	39.68	39.52	0.4	0.67	1.02	-4.81291	8.96422e-22	8.52807e-21	yobD	UPF0266 membrane protein yobD
LF82_3602	910.69	876.65	882.52	22.52	37.81	33.92	-3.86284	3.38594e-40	6.32455e-39	yobF	Uncharacterized protein yobF
LF82_3604	2.08	2.07	3.83	0	0.7	0.48	-1.75941	0.0244096	0.0449367	yodA	Metal-binding protein yodA
LF82_3617	13.12	13.13	16.15	3.07	1.49	2.5	-1.67598	1.28448e-08	5.56809e-08	ypdC	Uncharacterized HTH-type transcriptional regulator
LF82_3626	21.98	22.26	23.4	4.49	3.92	4.63	-1.45268	1.25276e-23	1.32332e-22	ypfI	Uncharacterized protein ypfI
LF82_3646	21.76	20.1	19.81	0.84	2	0.67	-3.14443	1.03243e-11	5.63422e-11	yqeC	Uncharacterized protein yqeC
LF82_3647	42.82	38.23	37.12	1.25	1.47	1.18	-3.97968	3.27472e-55	9.06467e-54	yqeF	acetyl-CoA acetyltransferase
LF82_3657	14.95	21.09	16.64	2.43	1.47	3.62	-1.90783	1.80283e-06	6.3772e-06	yqgF	Holliday junction resolvase
LF82_3663	52.42	46.4	50.87	12.49	4.93	14.69	-1.3289	0.00033949	0.000904848	yqiA	esterase yqiA
LF82_3664	361.83	334.2	420.2	59.6	51.9	59.98	-1.76685	2.43552e-26	2.83321e-25	yqiB	hypothetical protein
LF82_3677	354.4	349.21	361.67	74.67	109.26	51.89	-1.19015	0.0023747	0.00543956	yqjK	Uncharacterized protein yqjK
LF82_3680	33.77	32.99	30.24	9.04	2.14	8.72	-1.40496	0.00231199	0.00530914	yraN	UPF0102 protein yraN
LF82_3681	96.55	96.54	95.38	12.65	5.14	9.67	-2.48687	1.91924e-15	1.3464e-14	yraP	Uncharacterized protein yraP
LF82_3708	96.18	86.8	86.48	17.93	30.01	16.54	-1.09467	0.00221337	0.0051082	ytfJ	Uncharacterized protein ytfJ
LF82_3712	24.76	25.13	25.3	5.82	2.65	4.94	-1.5832	1.21021e-07	4.79324e-07	ytfN	Uncharacterized protein ytfN
LF82_3714	148.88	136.34	142.54	2.62	3.77	3.01	-4.56094	1.73834e-79	8.49752e-78	ytfQ	ABC transporter periplasmic-binding protein ytfQ
LF82_3715	44.6	47.73	45.9	1.47	1.28	1.47	-4.10843	2.59794e-84	1.37213e-82	ytfR	Uncharacterized ABC transporter ATP-binding protein ytfR
LF82_3716	29.1	28.66	26.84	1.1	0.67	1.2	-3.92575	2.31304e-43	4.6616e-42	ytfT	Inner membrane ABC transporter permease protein ytfT
LF82_3717	293.66	315.33	322.81	40.09	105.7	46.25	-1.27337	0.0102196	0.0206437	ytjA	UPF0391 membrane protein ytjA
LF82_378	19.18	15.88	16.56	0	3.97	3.11	-1.86432	0.00558819	0.0119822	LF82_378	hypothetical protein
LF82_414	3.13	3.05	3.22	0.39	0.96	0.74	-1.20949	0.0036803	0.00814203	LF82_414	Phage integrase
LF82_418	23.21	20.72	21.75	3.4	3.4	2.65	-1.85253	7.24881e-14	4.61974e-13	LF82_418	hypothetical protein
LF82_419	583.72	613.49	572.1	96.12	61.22	93.71	-1.90226	3.87727e-23	3.9768e-22	LF82_419	Potential molybdenum-pterin-binding-protein
LF82_422	1.72	1.63	1.33	0	0.11	0	-4.18991	0.00132061	0.00320222	LF82_422	hypothetical protein
LF82_437	8.48	7.27	6.86	1.82	1.02	1.52	-1.46849	1.10213e-07	4.38467e-07	LF82_437	hypothetical protein
LF82_438	12.15	11.55	13.7	2.54	1.52	3.1	-1.48359	1.84972e-08	7.92862e-08	LF82_438	hypothetical protein
LF82_439	12.1	12.47	11.57	2.78	1.76	3.06	-1.34468	6.15946e-09	2.74517e-08	LF82_439	hypothetical protein
LF82_440	8.13	7.52	8.45	1.06	1.5	1.2	-1.73402	3.96287e-10	1.93511e-09	LF82_440	hypothetical protein
LF82_448	6.04	5.11	4.87	0	0.9	0.41	-2.59084	0.000123367	0.000352094	LF82_448	Phosphosugar isomerase
LF82_449	2.58	1.42	1.41	0.11	0.38	0.4	-1.67312	0.00482372	0.0104651	LF82_449	Beta-cystathionase
LF82_461	26.65	24.03	23.36	0.14	0.18	0.07	-6.62837	3.34633e-26	3.87314e-25	LF82_461	hypothetical protein
LF82_463	7.41	8.56	7.24	0.98	1.01	1.12	-1.96897	2.0061e-14	1.32634e-13	LF82_463	KpsD protein
LF82_464	17.34	14.68	14.76	2.36	1.43	2.32	-2.02544	8.30025e-13	4.89598e-12	LF82_464	3-deoxy-manno-octulosonatecytidylyltransferase(EC 27738)
LF82_465	7.65	5.89	7.86	0.91	1.36	0.76	-1.86088	6.49932e-08	2.64053e-07	LF82_465	KpsC protein
LF82_466	3.2	3.2	3.54	0.1	0.31	0.21	-3.04375	8.61999e-10	4.08339e-09	LF82_466	KpsS protein
LF82_467	2.05	1.68	1.66	0.35	0.25	0.6	-1.2835	0.00594869	0.0126959	LF82_467	Transposase within prophage
LF82_472	12.12	7.24	6.72	0	0.21	0.53	-4.21822	9.56675e-06	3.131e-05	LF82_472	glycerol-3-phosphate cytidyltransferase
LF82_473	2.75	2.66	3.07	0.11	0.38	0.11	-2.7938	9.15073e-05	0.000266799	LF82_473	KpsT protein
LF82_498	5.69	5.5	6.26	0.21	0.09	0.11	-4.51943	7.07924e-09	3.13081e-08	LF82_498	hypothetical protein
LF82_499	41.08	35.52	29.85	0.56	0.78	0.19	-5.12731	3.43757e-20	3.05525e-19	LF82_499	hypothetical protein
LF82_500	50.94	50.02	50.69	4.26	2.87	5.26	-2.70473	1.74411e-34	2.77307e-33	LF82_500	hypothetical protein
LF82_501	27.6	27.48	27.83	4.44	1.58	7.03	-1.79048	0.000120361	0.000344799	LF82_501	iron compound-binding protein of ABC transporter family
LF82_507	4.79	4.46	4.38	1.02	1.45	0.23	-1.34272	0.0198634	0.0373858	LF82_507	Thiol:disulfide interchange protein dsbA-like precursor
LF82_523	38.58	36.84	35.38	1.58	1.65	1.09	-3.73411	8.04172e-43	1.59964e-41	LF82_523	hypothetical protein (EC 2714)
LF82_534	54.5	49.44	49.49	4.07	1.59	3.62	-3.1496	3.47394e-23	3.57109e-22	LF82_534	regulator (GntR family regulatory protein)
LF82_535	35.94	34.28	37.92	2.85	1.43	3.5	-2.89755	8.35233e-20	7.255e-19	LF82_535	phosphotransferase system enzyme subunit
LF82_536	2.25	3.36	3.14	0.32	0.68	0.38	-1.69002	0.000229383	0.000630393	LF82_536	phosphotransferase system enzyme subunit
LF82_540	45.61	40.6	40.65	1.35	3.96	2.46	-3.06277	2.18808e-12	1.25209e-11	LF82_540	heme/hemoglobin transport protein (hypo thetical protein ECs4379)
LF82_541	42.48	40.5	40.31	3.79	4.7	3.78	-2.3896	4.59992e-28	5.7593e-27	LF82_541	Outer membrane hemin receptor chuA
LF82_542	86.01	90.94	93.26	15.54	12.03	17.3	-1.67301	9.34694e-26	1.05786e-24	LF82_542	Periplasmic binding protein
LF82_543	119.12	117.35	117.11	6.68	2.62	5.82	-3.64905	1.48935e-27	1.83473e-26	LF82_543	oxygen independent coproporphyrinogen III oxidase
LF82_544	335.96	323.45	312.3	12.26	6.02	9.78	-4.20068	1.7425e-62	5.80203e-61	LF82_544	hypothetical protein chuX (ShuX-likeprotein)
LF82_545	165.41	181.18	180.15	6.53	5.77	5.19	-3.97313	3.04314e-76	1.38448e-74	LF82_545	hypothetical protein chuY
LF82_546	35.09	32.34	34.66	2.89	2.56	1.16	-2.99336	2.14582e-15	1.49849e-14	LF82_546	permease of iron compound ABC transport system
LF82_547	44.89	47.75	46.58	1.12	1.84	1.63	-3.97614	2.89165e-43	5.80224e-42	LF82_547	ATP-binding protein of ABC transport system
LF82_558	13.88	13.81	13.44	2.39	3.22	3.56	-1.23467	1.16664e-07	4.62928e-07	LF82_558	lipid A-core surface polymer ligase (EC 6---)
LF82_559	37.34	29.11	31.63	4.88	4.71	5.28	-1.79253	1.21271e-19	1.04942e-18	LF82_559	beta1%2C3-glucosyl transferase (EC 241-)
LF82_569	5.25	8.78	6.74	0	0	0.41	-4.72909	0.000252469	0.000688893	LF82_569	PTS system%2C fructose-like-2 IIB component 1 (EC 27 169)
LF82_570	4.72	4.98	5.42	0.58	0.32	0.39	-2.62624	6.47112e-05	0.000191714	LF82_570	phosphotransferase system(PTS)%2C fructose-specific
LF82_571	4.64	3.06	3.36	0.28	0.28	0.25	-2.85253	5.1397e-11	2.6716e-10	LF82_571	transcriptional Antiterminator
LF82_577	28.81	33.66	33.07	3.9	8.09	6.14	-1.44492	5.17672e-05	0.000155471	LF82_577	hypothetical protein (hypotheticalproteinECs47 44)
LF82_587	7.25	5.13	4.56	1.9	0.43	1.36	-1.3158	0.00935753	0.0191272	LF82_587	hypothetical protein
LF82_594	3.61	3.51	2.73	0.81	0.35	0.75	-1.47799	0.000883136	0.00220185	LF82_594	hypothetical protein
LF82_595	9.15	5.75	5.37	1.98	0.78	1.63	-1.30928	0.00411161	0.00903099	LF82_595	hypothetical protein (EC 35119)%2Chypothetica l p rotein
LF82_598	6.8	6.29	6.72	1.1	0.6	1.77	-1.6232	7.72401e-06	2.55705e-05	LF82_598	hypothetical protein
LF82_599	12.5	11.02	9.63	2.22	1.99	2.52	-1.37763	4.30946e-06	1.46899e-05	LF82_599	hypothetical protein
LF82_600	12.7	16.74	14.98	1.03	0.22	1.59	-3.09725	4.99617e-09	2.24193e-08	LF82_600	hypothetical protein
LF82_601	36.08	37.46	32.25	1.41	1.29	2.18	-3.52526	1.59261e-35	2.64189e-34	LF82_601	transcriptional regulator
LF82_615	8.85	9.17	7.63	2.01	2.41	1.12	-1.25056	0.00107022	0.00262276	LF82_615	hypothetical protein
LF82_618	115.59	133.73	140.19	38.99	21.78	36.49	-1.09081	1.09918e-05	3.57596e-05	LF82_618	hypothetical protein
LF82_624	11.99	9.23	10.77	0.04	0.31	0.2	-4.87216	8.55494e-25	9.29313e-24	LF82_624	hypothetical protein
LF82_625	7.54	6.54	6.96	0.4	1.6	0.18	-2.24343	0.0023955	0.00548174	LF82_625	hypothetical protein
LF82_647	5.35	6.29	5.48	0.46	0.48	0.38	-2.75064	1.9717e-14	1.30547e-13	LF82_647	c4-dicarboxylate transport transcriptional regulatory protein
LF82_648	3.45	3.33	3.59	0.46	0.23	0.34	-2.41331	4.74554e-12	2.64633e-11	LF82_648	transport sensor protein
LF82_652	17.42	17.12	15.02	4.83	2.61	4.64	-1.1288	3.86865e-05	0.000118827	LF82_652	hypothetical ABC transporter ATP-bindingproteinydd O
LF82_656	49.56	49.49	51.61	4.44	9.32	4.32	-2.09055	5.92706e-07	2.19282e-06	LF82_656	ABC transporter%2C periplasmic
LF82_690	23.22	23.38	21.66	2.19	1.49	2.29	-2.60652	2.80296e-36	4.73516e-35	LF82_690	hypothetical protein
LF82_696	2.41	3.69	3.37	0	0.52	0.21	-2.63572	0.00357229	0.00792213	LF82_696	cold shock protein
LF82_700	8.65	9.49	9.47	1.2	0.78	0.8	-2.38567	1.84818e-17	1.4249e-16	LF82_700	hypothetical protein
LF82_701	50.67	47.63	46.26	1.39	2.82	1.86	-3.61644	6.07058e-27	7.20783e-26	LF82_701	hypothetical protein
LF82_705	9.5	8.61	6.02	1.3	2.26	1.96	-1.18843	0.00100751	0.00248499	LF82_705	hypothetical protein
LF82_713	11.95	8.43	10.76	2.53	2.12	1.48	-1.39647	0.000313938	0.000840153	LF82_713	hypothetical protein
LF82_720	38.47	41.22	36.64	3.75	7.76	3.45	-1.99553	3.23082e-06	1.11537e-05	LF82_720	DNA restriction (DNA helicase)
LF82_725	6.73	8.23	7.41	0.36	0.73	0.44	-2.90212	4.85549e-13	2.92411e-12	LF82_725	glycerol dehydrogenase CgrD (EC1116)
LF82_730	2.45	1.85	1.51	0.15	0.27	0.16	-2.36413	0.000355029	0.000943527	LF82_730	3-hydroxyisobutyrate dehydrogenase GhbD(EC 11131)
LF82_736	22.96	22.43	23.3	1.64	1.71	1.8	-2.80797	4.96244e-57	1.43411e-55	LF82_736	hypothetical protein
LF82_737	7.21	6.1	5.7	0.57	0.56	0.26	-2.82517	2.9927e-14	1.96449e-13	LF82_737	(Q83II4) hypothetical protein
LF82_738	4.34	4.21	3.79	0.68	0.51	1.35	-1.38755	0.000162365	0.000455753	LF82_738	restriction modification enzyme Msubunit
LF82_739	47.11	45.25	46.13	6.61	6.12	5.46	-1.9967	1.19685e-28	1.54481e-27	LF82_739	restriction modification enzyme Rsubunit
LF82_740	25.13	23.94	20.93	4.37	3.33	3.52	-1.71826	2.48435e-16	1.8353e-15	LF82_740	hypothetical protein
LF82_777	25.92	15.39	22.67	1.39	3.02	4.72	-1.87552	0.000214169	0.000589286	LF82_777	CBY17594.1
LF82_779	145.05	120.35	134.76	6.18	8.74	7.75	-3.20899	6.03664e-13	3.60707e-12	LF82_779	CBY17596.1
LF82_796	23.64	22.36	20.33	1.69	0.69	3.01	-2.74634	6.40338e-08	2.60385e-07	LF82_796	CBY17615.1
LF82_801	13.94	11.1	20.03	0.63	1.53	0.64	-3.00634	0.000175132	0.000489794	LF82_801	CBY17620.1
LF82_805	75.87	58.92	56.8	0	0.6	0.37	-6.59395	5.34815e-14	3.43223e-13	LF82_805	CBY17625.1
LF82_812	7.21	8.49	5.46	0.63	1.02	0	-2.64403	0.00860323	0.0177671	LF82_812	CBY17633.1
novel0010	1826.44	1833.19	1812.43	2.66	14.32	5.38	-6.90964	3.5768e-37	6.20203e-36	-	D,D-heptose 1,7-bisphosphate phosphatase [Escherichia coli]
novel0016	143.62	281.09	98.36	0	0	8.62	-4.92566	0.000202354	0.000559457	-	MULTISPECIES: hypothetical protein [Bacteria]
novel0024	385.29	410.2	310.22	0	0	0	-6.88685	2.10793e-08	8.98511e-08	-	hypothetical protein VK87_0211355 [Escherichia fergusonii]
novel0026	298.64	364.77	332.1	17.79	26.84	15.51	-3.07294	9.7478e-19	8.02709e-18	-	hypothetical protein, partial [Escherichia albertii]
novel0032	0	0	0	0	0	0	-3.42881	0.000465759	0.001216	-	formate acetyltransferase 1 [Escherichia coli]
novel0035	2426.09	2528.86	3140.41	583.32	218.74	567.68	-1.69767	4.87606e-06	1.65476e-05	-	hypothetical protein HMPREF9532_00382 [Escherichia coli MS 57-2]
novel0045	14810.5	15525.7	13312.8	519.32	437.48	479.83	-3.98785	6.40917e-157	8.6618e-155	-	hypothetical protein [Escherichia coli]
novel0048	3469.43	4630.1	4308.46	126.89	574	54.82	-3.11603	7.28521e-05	0.000214587	-	Uncharacterised protein [Shigella sonnei]
novel0055	791.67	694.13	769.85	84.72	58.71	167.5	-1.97017	5.55645e-08	2.2776e-07	-	membrane protein [Escherichia coli]
novel0058	6996.99	6554.51	7136.52	2310.15	1409.05	1787.86	-1.10027	3.7087e-05	0.000114066	-	stationary-phase-induced ribosome-associated protein, partial [Escherichia coli]
novel0071	3536.14	2757.72	3590.09	117.05	58.74	62.5	-4.56299	1.28397e-20	1.15456e-19	-	Uncharacterised protein [Shigella flexneri]
novel0072	3001.96	2691.75	2548.31	2.57	35.69	23	-6.09837	1.2658e-25	1.42209e-24	-	hypothetical protein ECIG_01984 [Escherichia coli M605]
novel0082	1788.89	1753.14	1707.23	0	1.9	0	-10.3057	2.69883e-23	2.78677e-22	-	Uncharacterised protein [Shigella sonnei]
novel0083	1591.61	1416.17	1863.88	120.48	70.66	131.08	-3.05789	1.40099e-24	1.5041e-23	-	outer membrane porin protein C [Escherichia coli K-12]
novel0086	0	0	0	0	0	0	-4.73821	0.00206767	0.00481305	-	putative ATP synthase F0, A subunit [Escherichia coli B7A]
novel0087	18444.2	18023.5	17041.8	353.14	614.26	401.17	-4.31947	1.95345e-35	3.22882e-34	-	Uncharacterised protein [Escherichia coli]
novel0104	2495.06	2461.7	2364.79	0	112.61	93.56	-4.27519	5.93574e-14	3.80401e-13	-	hypothetical protein SGF_01268 [Shigella flexneri CDC 796-83]
novel0108	333.2	361.31	376.65	2.63	12.74	3.55	-4.78853	1.01598e-16	7.67836e-16	-	hypothetical protein C3F25_16270, partial [Escherichia coli]
novel0109	15351.6	12552	17308	3914.26	2540.05	3842.52	-1.21492	1.26534e-08	5.49031e-08	-	hypothetical protein [Escherichia coli]
novel0111	273.87	295.69	319.93	27.42	11.24	24.53	-2.96115	2.2282e-13	1.37616e-12	-	2-dehydro-3-deoxy-D-gluconate 5-dehydrogenase [Escherichia coli KTE73]
novel0113	93	99.51	95.22	5.83	9.9	5.68	-2.83232	0.000812411	0.00204214	-	Fructose-bisphosphate aldolase class II [Klebsiella pneumoniae]
novel0115	185.73	200.34	126.56	38.89	31.41	37.54	-1.3345	1.0733e-05	3.49775e-05	-	MULTISPECIES: hypothetical protein [Enterobacteriaceae]
novel0116	88.71	96.14	140.12	0	0	0	-3.60045	0.0232333	0.0429778	-	hypothetical protein EAOG_04095 [Escherichia coli R527]
novel0117	515.91	379.17	405.9	0.68	2.75	3.44	-6.60687	3.26024e-39	5.96844e-38	-	protein of unknown function [Escherichia coli]
novel0133	28.18	47.89	40.44	1.28	3.1	0	-3.68806	1.84169e-05	5.84835e-05	-	hypothetical protein, partial [Escherichia coli]
novel0134	63.78	231.25	298.57	0	0	0	-3.96751	0.0181297	0.0344098	-	hypothetical protein EIMP300_15900 [Escherichia coli]
novel0141	638.2	736.09	758.04	82.56	103.04	20.13	-2.41332	4.34521e-05	0.000132314	-	hypothetical protein, partial [Akkermansia muciniphila]
novel0142	1475.37	1521.73	1436.27	59.23	127.02	67.8	-3.13482	6.89688e-14	4.40155e-13	-	hypothetical protein ECBCE008MS01_3729, partial [Escherichia coli BCE008_MS-01]
novel0144	620.84	0	361.15	0	0	0	-5.16239	0.000106186	0.000306292	-	hypothetical protein BvCmsHHP056_04150 [Escherichia coli]
novel0156	2211.65	1790.73	2070.69	0	58.74	0	-5.76254	6.17865e-13	3.68235e-12	-	hypothetical protein E0I52_24505, partial [Escherichia coli]
novel0166	0	0	642.03	0	0	0	-4.16017	0.00151739	0.00362769	-	aquaporin, partial [Serratia marcescens]
novel0168	282.17	300.26	296.65	14.42	52.97	12.19	-2.42954	0.000186725	0.000520317	-	hypothetical protein ERYG_05758 [Escherichia coli M114]
novel0185	333.91	352.62	310.61	17.13	25.97	10.85	-3.22077	9.25155e-16	6.62163e-15	-	2-oxoglutarate dehydrogenase E1 component, partial [Klebsiella pneumoniae]
novel0198	0	0	0	0	0	0	-3.54353	0.00904792	0.0185936	-	Putative cytosolic protein [Shigella dysenteriae 1617]
sRNA0115	0	0	0	0	0	0	-1.81406	0.00129212	0.00313645
sRNA0126	0	0	0	0	0	0	-1.25359	1.99838e-07	7.72943e-07
sRNA0204	443.53	801.16	1050.87	0	53.69	0	-4.57324	0.000149179	0.000420798
sRNA0274	802.81	841.73	527.14	53.48	56.1	88.12	-2.55749	3.85373e-15	2.65885e-14
sRNA0358	6769.93	0	6687.62	0	0	0	-8.67778	7.57047e-13	4.477e-12

## Sheet: Up-regulated genes
Table S1 differential expression genes of LF82 in acid group compared with that of LF82 in control group
Up-regulated genes
	A1640_1_tpm	A1640_2_tpm	A1640_3_tpm	Acid_1_tpm	Acid_2_tpm	Acid_3_tpm	log2fc	pvalue	padjust	gene_name	description
LF82_0001	1.44	2.3	1.69	3.44	2.29	2.95	1.60452	3.83696e-06	1.31475e-05	aaeA	p-hydroxybenzoic acid efflux pump subunit aaeA
LF82_0004	69.17	57.97	70.06	298.67	394.78	285.83	3.27722	3.86926e-28	4.89787e-27	aaex	Protein aaex
LF82_0006	10.57	8.51	7.05	11.9	11.82	12.03	1.3827	2.69106e-08	1.13029e-07	aat	Leucyl/phenylalanyl-tRNA--protein transferase
LF82_001	0.58	0.29	0.19	1.32	0.89	0.97	2.44816	0.000121812	0.000348306	LF82_001	hypothetical protein
LF82_0014	328.37	309.49	302.3	694.29	421.39	677.84	1.84081	1.01427e-17	7.9127e-17	aceE	Pyruvate dehydrogenase E1 component
LF82_0015	188.06	163.85	180.3	397.43	1270.43	456.84	2.98064	3.37536e-08	1.40615e-07	aceF	Dihydrolipoyllysine-residue acetyltransferase component
LF82_002	0.61	0.9	0.98	0.83	1.01	1.28	1.26279	0.00117619	0.00286718	LF82_002	hypothetical protein (EC 3168)
LF82_0026	3.56	3.91	3.65	10.56	3.53	10.57	2.03769	1.25131e-06	4.50963e-06	acrD	aminoglycoside efflux pump
LF82_0032	75.41	78.27	81.13	111.12	77.4	114.3	1.28194	4.51705e-14	2.91515e-13	ada	Regulatory protein ada
LF82_0036	58.54	56.62	55.32	142.43	13.91	139.95	1.6663	0.0194962	0.0367605	adhP	alcohol dehydrogenase%2C propanol-preferring
LF82_0037	18.57	16.82	17.86	70.77	19.74	64.13	2.4276	9.15833e-08	3.67854e-07	adiA	biodegradative arginine decarboxylase
LF82_0038	7.5	8.01	7.99	11.42	7.67	10.96	1.26989	2.32431e-10	1.14595e-09	adiC	Arginine/agmatine antiporter
LF82_0041	2.49	1.59	2.7	3.77	2.89	2.64	1.39096	2.37159e-05	7.44361e-05	adrA	Uncharacterized protein yaiC
LF82_0047	2.15	2.61	1.93	5.12	5.64	6.19	2.27665	1.55761e-14	1.04029e-13	agad	N-acetylgalactosamine permease IID component
LF82_0054	1056.33	1036.29	1023.57	2670.41	3592.4	2679.82	2.47018	2.07625e-22	2.06949e-21	ahpC	alkyl hydroperoxide reductase subunit C
LF82_0055	96.31	93.91	93.39	205.43	180.8	199.7	1.97182	9.63106e-71	3.81506e-69	ahpF	alkyl hydroperoxide reductase subunit F
LF82_0066	9.47	8.84	8.96	8.92	19.44	10.16	1.46716	0.00046401	0.00121212	alkA	DNA-3-methyladenine glycosylase 2
LF82_0067	18.91	20.47	22.97	26.76	18.22	27.98	1.14521	5.50939e-08	2.26033e-07	alkB	alpha-ketoglutarate-dependent dioxygenase alkB
LF82_0069	8.49	6.94	8.12	24.01	16.78	29.32	2.48265	2.42905e-27	2.9764e-26	allB	allantoinase
LF82_0072	156.56	150.61	153.85	156.94	227.5	168.65	1.2144	6.58782e-06	2.20153e-05	allR	Negative regulator of allantoin and glyoxylate
LF82_0080	0.75	0.58	0.36	0.84	1.08	0.72	1.57415	0.00350029	0.00776997	alx	Inner membrane protein alx
LF82_0089	27.45	25.08	28.56	76.32	30.03	79.94	2.0948	1.34821e-08	5.83336e-08	ampH	Penicillin-binding protein ampH
LF82_0112	13.19	12.24	13.82	14.29	13.58	17.21	1.12354	2.89309e-12	1.62913e-11	araH	L-arabinose transport system permease protein araH
LF82_0123	2.15	2.34	1.57	1.86	5.51	2.94	1.73527	0.0010429	0.00256627	argI	Ornithine carbamoyltransferase chain I (EC213 3)
LF82_0124	12.83	12.32	12.1	268.33	134.4	250.65	5.04013	1.50476e-69	5.8104e-68	argO	Arginine exporter protein argO
LF82_0147	11.75	11.22	13.72	63.5	21.35	62.72	2.90052	2.85101e-12	1.60741e-11	aroH	Phospho-2-dehydro-3-deoxyheptonate aldolase
LF82_0149	39.12	47.19	38.56	85.86	30.7	87.56	1.59971	6.06728e-05	0.000180214	aroL	Shikimate kinase 2
LF82_0165	13.19	13.5	12.03	13.69	13.57	16.27	1.09336	1.52038e-10	7.56077e-10	asnA	Aspartate--ammonia ligase
LF82_0167	18.73	15.04	15.58	19.5	38.83	22.75	1.69617	2.93829e-05	9.11643e-05	asnC	Regulatory protein asnC
LF82_0168	141.95	130.9	129.99	170.5	121.45	174.74	1.12706	2.59239e-12	1.47062e-11	asnS	Asparaginyl-tRNA synthetase
LF82_0179	173.65	137.07	145.27	34200.4	74748.9	33023.3	9.28185	3.07699e-90	1.78972e-88	asr	acid shock protein
LF82_0186	2.31	1.8	2.91	3.31	1.79	3.53	1.20635	0.000486492	0.0012651	atoB	acetyl-CoA acetyltransferase
LF82_0201	25.58	25.56	23.51	727.89	95.49	687.12	5.21073	7.24243e-16	5.22433e-15	azoR	FMN-dependent NadH-azoreductase
LF82_0203	35.48	35.99	37.11	35.28	91.01	39.17	1.59029	0.000901431	0.0022426	baeR	Transcriptional regulatory protein baeR
LF82_0204	10.28	9.29	10.41	13.76	6.78	14.59	1.13	0.000187051	0.000520909	baes	Signal transduction histidine-protein kinase baes
LF82_0232	23.72	26.18	32.33	18486.8	20989.8	17880.4	10.4027	0	0	bhsA	UPF0379 protein ycfR
LF82_0242	71	64.48	59.66	53.33	111.07	51.13	1.10728	0.021602	0.0402356	blr	Beta-lactam resistance protein
LF82_0245	30.35	28.72	32.05	81.79	20	86.11	1.92629	0.000140291	0.000396457	brnQ	Branched-chain amino acid transport system II carrier
LF82_0246	2316.01	2539.1	2390.94	3843.33	2415.7	3940.17	1.40804	1.59004e-12	9.17868e-12	bssR	biofilm regulator bssR
LF82_0247	2187.63	2315.9	2158.1	23137.8	18424.3	23478.8	4.21698	0	0	bssS	biofilm regulator bssS
LF82_025	2.06	3.94	3.37	2.68	8.01	4.12	1.66283	0.00623161	0.0132199	LF82_025	hypothetical protein
LF82_0257	18.36	19.25	18.12	21.58	27.48	23.37	1.31756	4.83436e-09	2.17145e-08	caiA	Crotonobetainyl-CoA dehydrogenase
LF82_0258	8.5	7.77	7.61	8.48	8.92	9.3	1.09045	1.91706e-09	8.83539e-09	caiB	Crotonobetainyl-CoA:carnitine CoA-transferase
LF82_0264	31.85	33.55	27.1	165.77	55.84	164.09	2.94976	1.08021e-12	6.28297e-12	can	Carbonic anhydrase 2
LF82_0273	19.27	17.25	19.04	20.62	24.6	27.3	1.32069	2.0554e-10	1.01774e-09	ccmA	Cytochrome c biogenesis ATP-binding export protein ccmA
LF82_0287	3.03	2.91	3.12	2.58	4.43	2.72	1.0613	0.00370616	0.00819529	chaA	Calcium/proton antiporter
LF82_0288	45.66	38.34	34	90.91	47.64	75.35	1.77401	8.3742e-11	4.25658e-10	chaB	Cation transport regulator chaB
LF82_0289	26.41	25.58	30.94	39.8	49.74	43.54	1.6265	8.69894e-13	5.11146e-12	chac	Cation transport protein chac
LF82_0315	4.93	4.94	3.91	7.2	4.49	7.62	1.39226	1.56418e-07	6.12541e-07	clcB	Voltage-gated ClC-type chloride channel clcB
LF82_0317	255.76	238.62	236.7	323.06	538.2	358.3	1.68793	6.11841e-08	2.49903e-07	clpA	ATP-dependent Clp protease ATP-binding subunit clpA
LF82_0318	703.61	689.85	666.12	7967.49	1533.66	7963.46	3.9618	1.84307e-12	1.05597e-11	clpB	chaperone clpB
LF82_0319	574.76	550.79	562.67	2633.33	1181.75	2718.76	2.8522	2.25246e-19	1.9238e-18	clpP	ATP-dependent Clp protease proteolytic subunit
LF82_0320	158.58	145.48	159.46	232.01	291.78	248.69	1.68026	3.41372e-15	2.36235e-14	clpS	ATP-dependent Clp protease adaptor protein clpS
LF82_0321	259.44	292.06	279.68	1160.66	808.97	1205.78	2.84587	8.04942e-56	2.26915e-54	clpX	ATP-dependent Clp protease ATP-binding subunit clpX
LF82_0323	15.07	14.16	13.3	100.65	48.35	95.66	3.42851	2.97545e-30	4.02123e-29	cmk	Cytidylate kinase
LF82_0332	13.02	14.5	15.01	28.67	5.98	24.98	1.36987	0.00983741	0.0199748	coae	Dephospho-CoA kinase
LF82_0335	2.75	3.4	4.04	3.86	5.21	4.76	1.39163	2.35081e-05	7.38848e-05	cobS	Cobalamin synthase
LF82_0340	48.24	48.4	53.85	66.75	42.4	77.45	1.21866	1.05406e-07	4.20072e-07	cof	Protein cof
LF82_0342	10.36	7.37	9.67	98.81	210.82	89.02	4.8412	1.54413e-25	1.72635e-24	corA	Magnesium transport protein corA
LF82_0348	18.1	17.79	18.44	22399.8	13371.9	23318.3	10.9996	0	0	cpxP	Periplasmic protein cpxP
LF82_0349	172.64	186.35	165.01	290.9	121.87	276.78	1.29412	0.000117118	0.000336137	cpxR	Transcriptional regulatory protein cpxR
LF82_0350	16.07	15.88	18.62	37.72	55.18	43.28	2.39348	1.22133e-14	8.21673e-14	crcB	Protein crcB
LF82_0351	55.29	51.09	56.48	77.2	24.77	84.01	1.07963	0.0119964	0.0239044	creA	Protein creA
LF82_0357	569.62	553.56	509.95	583.86	926.91	626.52	1.35285	1.62889e-05	5.19773e-05	crr	glucose-specific phosphotransferase enzyme IIA component
LF82_0358	64.42	65.98	63.75	127.19	68.31	122.31	1.61684	2.16309e-10	1.0699e-09	csdA	Cysteine sulfinate desulfinase
LF82_036	7.59	3.74	5.73	4.5	9.17	7.79	1.28814	0.0133741	0.0262848	LF82_036	hypothetical protein
LF82_0378	1020.03	1059.87	997.89	841.45	2275.08	862.5	1.3795	0.00782321	0.016325	csrA	Carbon storage regulator
LF82_0389	7.3	6.56	6.11	26.67	8.1	24.73	2.46517	3.36541e-08	1.40327e-07	cusR	Transcriptional regulatory protein cusR
LF82_0392	116.48	120.91	126.4	835.02	943.37	833.97	3.78548	3.06408e-86	1.69632e-84	cutC	Copper homeostasis protein cutC
LF82_0393	25.01	32.86	25.84	164.5	11.03	167.4	2.89291	0.00027422	0.000742072	cvpA	Colicin V production protein
LF82_0396	26.58	27.27	23.55	52.03	22.97	53.18	1.62528	1.1066e-06	4.01012e-06	cyaY	Protein cyaY
LF82_0398	17.35	19.13	19.38	22.62	31.63	21.45	1.39705	3.74745e-06	1.28504e-05	cybC	Soluble cytochrome b562
LF82_0403	5.54	5.97	6.95	10.23	3.69	11.52	1.35151	0.00116857	0.0028516	cydD	ATP-binding/permease protein cydD
LF82_0412	2.38	2.11	2.01	2.03	2.27	2.71	1.03488	0.000949283	0.002354	cysD	Sulfate adenylyltransferase subunit 2
LF82_0413	76.36	69.13	81.08	95.79	120.34	97	1.41278	8.19098e-10	3.88818e-09	cysE	Serine acetyltransferase
LF82_0415	10.41	9.74	10.38	10.25	13.31	9.36	1.06178	0.000194335	0.000539559	cysH	Phosphoadenosine phosphosulfate reductase
LF82_0416	1.88	2.42	2.3	3.33	1.83	3.15	1.24049	3.91933e-05	0.000120303	cysI	Sulfite reductase [NadPH] hemoprotein beta-component
LF82_0421	2.97	2.71	2.08	2.42	5.59	3.3	1.50384	0.000966022	0.00238777	cysP	Thiosulfate-binding protein
LF82_0422	115.49	107.77	111.35	88.86	231.49	96.79	1.29736	0.00694074	0.014623	cysQ	Protein cysQ
LF82_0426	2.8	2.13	2.67	3.08	2.65	2.43	1.03529	0.000866176	0.00216426	cysW	Sulfate transport system permease protein cysW
LF82_0432	3.72	4.08	3.93	3.49	9.27	4.39	1.52205	0.0016195	0.00385175	dacD	Penicillin-binding protein 6B
LF82_0437	186.54	188.6	183.9	321.31	89.35	334.28	1.29822	0.00532905	0.0114586	dapA	Dihydrodipicolinate synthase
LF82_0446	341.05	293.92	327.65	368.97	303.84	363.57	1.03707	3.59351e-18	2.84202e-17	dcrB	Protein dcrB
LF82_0457	15.55	16.68	16.22	69.08	26.83	69.02	2.66012	5.96389e-13	3.56824e-12	dead	Cold-shock DEad box protein A
LF82_0458	3.92	4.58	3.21	5.51	4.09	4.36	1.17989	5.49871e-05	0.000164496	dedA	Protein dedA
LF82_0460	242.15	240.14	225.03	251.59	268.07	240.07	1.04896	2.56301e-08	1.07848e-07	def	Peptide deformylase
LF82_0461	111.78	107.36	112.48	1121.78	663	1046.25	4.00486	1.14025e-76	5.29238e-75	degP	Protease do
LF82_0463	21.42	22.46	23.05	44.49	23.17	41.98	1.61861	1.31438e-09	6.13157e-09	degS	Protease degS
LF82_0468	32.42	29.35	33.3	35.35	36.27	35.48	1.10841	1.57533e-11	8.45637e-11	deoR	Deoxyribose operon repressor
LF82_0469	32.52	29.88	31.1	63.69	97.7	60.2	2.1989	3.31996e-12	1.86494e-11	der	GTP-binding protein engA
LF82_048	0.31	0.35	0.12	0.4	0.34	0.47	1.54316	0.0196488	0.037033	LF82_048	oxidoreductase (NadH-dependent flavin oxidoreductase)
LF82_0486	8.67	6.44	7.91	19.31	19.46	22.12	2.32901	2.19283e-34	3.46257e-33	dinB	DNA polymerase IV
LF82_0489	9.76	8.65	9.8	17.38	9.95	16.96	1.55994	1.00937e-10	5.10799e-10	dinG	ATP-dependent helicase dinG
LF82_049	36.68	37.94	29.47	357.43	241.64	371.82	4.13288	6.64236e-79	3.2128e-77	LF82_049	hypothetical protein
LF82_0490	60.66	66.76	94.74	88.43	79.41	106.23	1.22562	6.36011e-06	2.13163e-05	dinI	DNA-damage-inducible protein I
LF82_0494	1.77	1.85	2.17	8.07	7.6	6.64	2.89094	5.90438e-22	5.69971e-21	dkgB	2%2C5-diketo-D-gluconic acid reductase B
LF82_0503	13.1	10.25	11	33.18	11	25.28	1.91627	2.22638e-06	7.8153e-06	dnac	DNA replication protein dnac
LF82_0506	122.59	118.95	119.32	2029.26	305.37	2040.68	4.47372	5.45478e-13	3.27643e-12	dnaJ	chaperone protein dnaJ
LF82_0507	1426.86	1367.33	1371.65	41758.5	14578.9	39975.2	5.42353	1.97525e-43	3.99836e-42	dnaK	chaperone protein dnaK
LF82_0509	36.51	34.27	31.17	72.68	33.8	68.92	1.68505	3.84803e-08	1.59871e-07	dnaQ	DNA polymerase III subunit epsilon
LF82_051	14.7	13.73	13.53	18.03	23.34	20.41	1.50181	8.02322e-11	4.08722e-10	LF82_051	hypothetical transcriptional regulator ycjZ
LF82_0510	20.32	15.51	17.9	70.92	33.65	71.44	2.61629	1.11085e-16	8.36777e-16	dnaT	Primosomal protein 1
LF82_0514	9.74	7.94	8.5	9.94	15.27	9.63	1.3655	2.16498e-05	6.83247e-05	dpiB	Sensor kinase dpiB
LF82_0520	9166.52	9175.31	9220.72	16118.5	13927.9	16273.2	1.67943	1.68803e-71	6.80396e-70	dps	DNA protection during starvation protein
LF82_0522	9.16	8.34	8.93	12.35	8.09	10.62	1.1561	3.20947e-06	1.10884e-05	dsbB	Disulfide bond formation protein B
LF82_0523	41.41	41.29	39.67	69.38	33.07	63.64	1.34629	2.9787e-06	1.03377e-05	dsbC	Thiol:disulfide interchange protein dsbC
LF82_0529	271.42	293.24	263.34	416.23	683.55	441.91	1.85639	9.66652e-08	3.87251e-07	dsrB	Protein dsrB
LF82_0530	46.14	47.43	48.11	77.06	70.27	80.47	1.62257	5.2684e-28	6.57834e-27	dtd	D-tyrosyl-tRNA(Tyr) deacylase
LF82_054	3.17	2.84	3.26	2.42	5.03	2.58	1.07497	0.00796186	0.0165917	LF82_054	adhesin
LF82_0543	799.09	745.66	636.85	1252.11	1525.06	1553.93	1.91505	1.04633e-18	8.57022e-18	ecnB	entericidin B
LF82_0553	6.26	5.4	5.52	10.68	6.75	8.92	1.53325	4.62315e-11	2.41128e-10	emrA	Multidrug resistance protein A
LF82_0555	2.2	2.04	1.97	4.56	2.02	3.25	1.5705	9.22682e-06	3.02621e-05	emrD	Multidrug resistance protein D
LF82_0556	6.27	4.97	4.77	10.97	5.58	19.27	2.04391	1.72839e-05	5.49996e-05	emrE	Multidrug transporter emrE
LF82_0448	4.89	2.88	4.41	47.71	43.83	43.6	4.47187	3.05412e-25	3.36539e-24	dctR	HTH-type transcriptional regulator dctR
LF82_0557	7.83	8.6	9.5	18.17	24.39	27.01	2.37515	1.0427e-13	6.57228e-13	emrE	Multidrug transporter emrE
LF82_0560	11.84	11.31	11.14	14.8	16.67	17.87	1.4554	1.31393e-15	9.27418e-15	emtA	Membrane-bound lytic murein transglycosylase E
LF82_0562	656.12	687.39	648.13	824.07	806.18	832.83	1.23523	3.83496e-20	3.39531e-19	eno	enolase
LF82_0570	10.46	9.15	11.36	40.66	2.87	41.84	2.33017	0.00303306	0.00682945	envC	Uncharacterized protein yibP
LF82_0574	1.69	1.97	1.88	2.19	2.59	1.46	1.12611	0.00176572	0.00415649	eptA	UPF0141 membrane protein yjdB
LF82_0575	12.87	12.65	12.22	20.21	9.76	20.41	1.31653	1.18428e-05	3.83224e-05	eptB	UPF0141 inner membrane protein yhjW
LF82_0599	125.6	129.35	129.66	912.66	861.55	989.46	3.77392	5.59458e-261	1.60669e-258	exbB	biopolymer transport exbB protein
LF82_0600	184.88	191.67	204.44	414.68	285.16	437.09	1.8886	2.63956e-28	3.36911e-27	exbD	biopolymer transport protein exbD
LF82_0602	89.21	85.76	84.25	165.37	106.41	152.67	1.62767	3.04187e-18	2.41824e-17	exuR	exu regulon transcriptional regulator
LF82_0605	88.81	84.61	84.01	125.08	61.81	161.01	1.32769	7.5995e-05	0.000223415	fabB	3-oxoacyl-[acyl-carrier-protein] synthase 1
LF82_0627	11.14	9.48	10.64	15.07	5.72	14.3	1.06358	0.00426598	0.00934773	fdhD	Protein fdhD
LF82_0637	48.25	46.19	47.52	140.95	15.36	139.83	1.9209	0.00495591	0.0107343	fdx	2Fe-2S ferredoxin
LF82_0641	23.91	27.29	25.99	94.15	43.33	101.92	2.52888	1.71184e-14	1.13833e-13	fepB	Ferrienterobactin-binding periplasmic protein
LF82_0647	36.48	34.01	35.29	139.31	89.51	140.36	2.71494	1.25562e-43	2.57571e-42	ffh	Signal recognition particle protein
LF82_0657	29.41	30.7	31.99	40.4	29.48	39.18	1.16383	2.83587e-13	1.73513e-12	fieF	Ferrous-iron efflux pump fieF
LF82_0668	1.64	1.58	1.88	5.29	1.25	5.05	2.06841	6.93201e-05	0.000204708	fiu	Catecholate siderophore receptor fiu
LF82_0674	124.63	132.57	121.69	204.15	246.93	194.83	1.71344	1.30445e-13	8.16614e-13	fkpA	FKBP-type peptidyl-prolyl cis-trans isomerase fkpA
LF82_0676	29.44	26.8	33.34	106.02	19.57	96.91	2.19379	0.000100652	0.000290918	fldA	Flavodoxin-1
LF82_0677	35.13	33.23	32.21	41.3	74.24	42.56	1.62334	1.09947e-05	3.57596e-05	fldB	Flavodoxin-2
LF82_070	0.24	0.33	0.93	2.51	0.77	0.96	2.44623	0.0165924	0.0318737	LF82_070	Lambdoid prophage Qin tail fiber assembly protein-like protein
LF82_071	28.28	27.5	16.73	87.96	164.42	105.5	3.28027	4.82069e-15	3.30613e-14	LF82_071	hypothetical protein
LF82_0719	142.69	146.71	141.01	334.41	46.08	342.45	1.61891	0.0114599	0.0229548	fnr	Fumarate and nitrate reduction regulatory protein
LF82_0730	42.95	38.22	37.74	90.51	74.12	92.33	2.034	1.06932e-52	2.80772e-51	fpr	Ferredoxin--NadP reductase
LF82_074	2.06	2.22	2.35	1.99	3	1.9	1.01176	0.00390976	0.00861233	LF82_074	hypothetical protein
LF82_0740	236.31	251.71	236.58	355.71	204.48	341.6	1.22724	5.83796e-08	2.39086e-07	frr	ribosome recycling factor
LF82_0741	109.49	103.27	105.25	217.23	191.5	201.12	1.86779	1.59495e-48	3.77774e-47	frsA	esterase yafA
LF82_0742	4.71	4.36	4.33	12.66	8.75	16.02	2.38603	5.79755e-23	5.89375e-22	fruA	PTS system fructose-specific EIIBC component
LF82_0743	3.74	3.39	4.61	30.25	27.68	32.74	3.87828	2.3946e-95	1.44779e-93	fruB	Multiphosphoryl transfer protein
LF82_0744	4.69	6.02	6.31	17.11	12.21	21.69	2.49627	1.65825e-20	1.48822e-19	fruK	1-phosphofructokinase
LF82_0759	22.65	21.58	21.78	41.68	23.73	44	1.63756	5.24552e-11	2.72352e-10	ftsE	Cell division ATP-binding protein ftsE
LF82_0767	14.09	13.67	14.16	60.09	30.54	67.13	2.81119	5.65317e-21	5.16428e-20	ftsY	Cell division protein ftsY
LF82_0779	455.06	416.01	432.14	734.78	752.68	699.97	1.69208	1.98063e-23	2.05905e-22	fur	Ferric uptake regulation protein
LF82_0780	642.95	633.17	625.62	1346.97	347.49	1299.14	1.53916	0.00136584	0.00329106	fusA	elongation factor G
LF82_0781	93.48	92.07	83.65	157.76	49.81	172.36	1.38352	0.0014446	0.00346447	fxsA	Protein fxsA
LF82_0785	1468.29	1434.34	1421.17	2413.86	1392.39	2291.55	1.40505	5.2054e-10	2.51248e-09	gadA	glutamate decarboxylase alpha
LF82_0788	809.55	788.96	794.59	618.2	1589.31	724.45	1.2676	0.00615327	0.0130778	gadE	Transcriptional regulator gadE
LF82_0806	1.72	1.53	1.2	2.72	1.44	2.58	1.49836	1.41591e-05	4.54655e-05	garP	galactarate transporter
LF82_0816	0.77	0.81	0.9	1.55	0.93	1.63	1.64277	5.39261e-07	2.00802e-06	gcl	glyoxylate carboligase
LF82_0817	33.75	36.21	34.99	169.2	61.86	167.12	2.81624	2.03631e-13	1.25933e-12	gcvA	glycine cleavage system transcriptional activator
LF82_0827	10.27	11.44	11.75	16.44	12.46	17.95	1.40696	9.67552e-13	5.64918e-12	gidB	Methyltransferase gidB
LF82_0831	3.39	2.69	3.66	8.5	2.05	9.13	1.89822	0.00032516	0.000868669	glcD	glycolate oxidase subunit glcD
LF82_0833	15.32	17.73	13.35	23.91	21.44	23.13	1.48689	1.08071e-13	6.79188e-13	glcF	glycolate oxidase iron-sulfur subunit
LF82_0842	31.33	28.32	30.06	86.17	55.59	94.08	2.30326	3.94108e-28	4.97507e-27	glk	glucokinase
LF82_086	8.28	1.87	6.17	6.76	26.77	3.21	2.23215	0.0165503	0.0318328	LF82_086	hypothetical protein ybhU
LF82_0867	4.73	5.9	4.51	9.23	3.94	7.75	1.37496	0.00061867	0.00158549	glpE	Thiosulfate sulfurtransferase glpE
LF82_0902	190.92	197.07	207.45	246.86	371.66	240.3	1.48808	1.38849e-06	4.97281e-06	gmk	Guanylate kinase
LF82_0912	9.12	8.64	9.84	20.15	7.77	20.83	1.71631	6.94866e-06	2.31035e-05	gntX	Protein gntX
LF82_0913	107.59	105.51	104.35	2359.41	843.26	2317.77	5.0137	6.50622e-39	1.16782e-37	gntY	Protein gntY
LF82_0916	2776.57	2804.19	2545.8	6064.86	2247.15	5853.92	1.69581	5.70929e-06	1.91915e-05	gpmA	2%2C3-bisphosphoglycerate-dependent phosphoglycerate
LF82_0917	31.64	28.79	30.04	33.92	27.56	34.15	1.00057	2.99434e-16	2.19792e-15	gpmM	2%2C3-bisphosphoglycerate-independent phosphoglycerate
LF82_0920	29.74	28.74	24.89	65.09	33.66	68.86	1.91275	3.05707e-11	1.61463e-10	gpt	Xanthine phosphoribosyltransferase
LF82_0921	18.79	13.44	14.51	114.75	73.11	109.77	3.58661	3.34216e-51	8.48464e-50	greA	Transcription elongation factor greA
LF82_0922	16.16	17.67	16.51	31.72	44.69	37.28	2.12088	3.39653e-16	2.4852e-15	greB	Transcription elongation factor greB
LF82_0923	1465.67	1461.49	1420.84	6581.55	1517.35	6278.56	2.60777	3.08107e-07	1.17881e-06	groL	60 kDa chaperonin
LF82_0924	278.7	258.01	230.89	5970.93	1622.97	6357.81	5.06644	3.48479e-27	4.22496e-26	groS	10 kDa chaperonin
LF82_0925	126.55	128.89	122.97	1860.31	367.21	1950.86	4.34127	9.37859e-15	6.34678e-14	grpE	Protein grpE
LF82_0926	143.59	158.67	127.46	996.97	2037.01	828.45	4.16975	1.09906e-18	8.98611e-18	grxA	glutaredoxin-1
LF82_0929	243.26	246.7	243.32	819.8	1373.2	820.17	3.00713	2.23734e-18	1.78482e-17	grxD	glutaredoxin-4
LF82_0930	150.96	163.25	173.01	209.6	152.55	235.32	1.20612	1.49297e-11	8.04242e-11	gshA	glutamate--cysteine ligase
LF82_0937	114.72	105.98	105.93	174.3	53.94	187.6	1.2343	0.00542047	0.0116443	gsp	bifunctional glutathionylspermidine
LF82_095	17.4	13.85	26.99	24.79	26.14	19.25	1.20855	0.0055505	0.0119069	LF82_095	excisionase
LF82_0952	363.66	361.17	347.9	461.53	328.35	446.79	1.12385	1.46928e-13	9.18551e-13	gst	glutathione S-transferase
LF82_0957	35.81	28.65	32.82	64.16	31.09	64.9	1.62226	8.05746e-08	3.25057e-07	gudD	glucarate dehydratase
LF82_0958	2.03	2.72	2.48	4.18	5.77	3.9	1.8905	1.64699e-08	7.0728e-08	gudP	glucarate transporter
LF82_0959	2.6	2.73	2.38	9.41	12.12	10.46	2.99261	7.07673e-30	9.45279e-29	gudX	glucarate dehydratase-related protein
LF82_096	9.24	11.44	10.53	11.77	32.21	13.32	1.88211	0.000470921	0.00122808	LF82_096	hypothetical protein
LF82_0963	120.28	115.81	118.45	293.48	88.12	301.55	1.83269	3.94908e-05	0.000121135	gyrB	DNA gyrase subunit B
LF82_0966	3.08	2.54	3.62	623.37	568.35	674.03	8.58459	0	0	hcp	hydroxylamine reductase
LF82_0967	0.79	1.37	0.74	150.22	48.88	195.66	7.96908	1.14746e-46	2.61867e-45	hcr	NadH oxidoreductase hcr
LF82_0968	16.78	17.03	20.55	47.59	4.14	55.11	1.83935	0.0150602	0.0292114	hda	DnaA-homolog protein hda
LF82_0975	14.32	14.47	12.42	46.53	14.88	47.99	2.29513	1.35541e-07	5.32774e-07	hemA	glutamyl-tRNA reductase
LF82_0976	34.08	36.77	33.74	176.93	96.01	168.82	2.98526	1.53699e-31	2.20701e-30	hemB	Delta-aminolevulinic acid dehydratase
LF82_098	4.83	5.03	6.04	7.67	11.81	8.88	1.79077	3.01322e-08	1.2587e-07	LF82_098	hypothetical protein
LF82_0984	40.08	40.99	40.8	57.27	16.98	58.31	1.00722	0.0246589	0.0453594	hemN	Oxygen-independent coproporphyrinogen III oxidase
LF82_0987	9.12	9.46	9.41	28.15	8.91	27.64	2.09771	9.65708e-07	3.51619e-06	hepA	RNA polymerase-associated protein rapA
LF82_0988	210.16	211.57	195.43	296.13	160.3	293.32	1.18457	4.57467e-06	1.55708e-05	hflB	Cell division protease ftsH
LF82_099	12.28	11.91	10.73	9.83	17.26	11.01	1.09399	0.00269278	0.00612237	LF82_099	hypothetical protein
LF82_0994	8.71	5.62	4.21	8.68	36.96	13.23	2.69214	0.000179779	0.000501874	hha	Hemolysin expression-modulating protein
LF82_100	5.89	4.63	5.65	8.45	14.13	7.52	1.87122	7.51452e-06	2.49129e-05	LF82_100	hypothetical protein
LF82_1003	23.63	21.11	20.65	26.72	163.78	28.99	2.76939	0.000285827	0.000769855	hisG	ATP phosphoribosyltransferase
LF82_101	5.25	8.78	3.97	15.32	37.87	17.66	2.98387	4.03974e-07	1.52905e-06	LF82_101	hypothetical protein
LF82_1011	55.91	52.62	49.03	87.79	30.88	96.03	1.33468	0.00114114	0.00278614	hisS	Histidyl-tRNA synthetase
LF82_1012	12.52	12.62	13.85	1046.25	1911.45	1011.63	7.63252	1.51116e-89	8.67975e-88	hmp	Flavohemoprotein
LF82_1013	3239.76	3368.09	3041.21	2776.21	9907.88	2671.94	1.69176	0.00627995	0.0133163	hns	DNA-binding protein H-NS
LF82_102	6.48	2.77	3.72	9.44	26.26	8.41	2.7769	1.71768e-05	5.46968e-05	LF82_102	hypothetical protein
LF82_1021	20.49	14.02	14.38	18.12	16.79	20.52	1.10876	5.47156e-05	0.000163875	hokA	Protein hokA
LF82_1027	53.4	49.86	49.6	381.36	60.24	366.59	3.27578	4.46166e-08	1.8453e-07	holC	DNA polymerase III subunit chi
LF82_1028	19.27	27.62	21.38	46.1	33.26	38.36	1.71963	1.4109e-11	7.62716e-11	holD	DNA polymerase III subunit psi
LF82_1029	128.69	100.92	104.71	166.54	224.01	182.92	1.73482	8.1351e-10	3.86886e-09	holE	DNA polymerase III theta subunit
LF82_103	5.07	5	4.19	8.91	30.5	9.09	2.76199	5.04504e-06	1.70958e-05	LF82_103	hypothetical protein
LF82_1033	10.69	10.36	11.1	23.41	9.78	23.41	1.71241	6.97653e-07	2.56457e-06	hrpB	ATP-dependent RNA helicase hrpB
LF82_1034	12.1	12.48	11.71	57.69	8.35	60.01	2.6679	2.78431e-05	8.6856e-05	hscA	chaperone protein hscA
LF82_1035	8.4	7.71	6.94	165.28	38.16	148.83	4.81809	1.07875e-20	9.75762e-20	hscB	Co-chaperone protein hscB
LF82_1036	16.57	19.48	15.4	39.3	19.1	38.5	1.81813	5.42677e-09	2.43041e-08	hslJ	Heat shock protein hslJ
LF82_1037	40.65	36.65	35.17	680.2	150.63	678.45	4.62718	1.38805e-18	1.12488e-17	hslO	33 kDa chaperonin
LF82_1038	59.99	57.3	46.92	2024.77	643.39	1939.9	5.70141	8.57589e-42	1.67686e-40	hslR	Heat shock protein 15
LF82_104	13.7	10.37	11.74	12.89	31.27	15.45	1.72562	0.000279361	0.000755096	LF82_104	hypothetical protein
LF82_1041	1241.54	1267.54	1247.28	10487.6	8743.92	10126.4	3.90116	1.17415e-274	4.15017e-272	hspQ	Uncharacterized protein yccV
LF82_1043	504.21	493.5	494.47	3635.78	681.02	3513.13	3.27014	6.8351e-09	3.02867e-08	htpG	chaperone protein htpG
LF82_1044	87.2	89.56	87.71	4264.77	2061.99	4147.49	6.21003	6.92099e-102	4.47915e-100	htpX	protease htpX
LF82_1045	0.73	0.86	0.63	0.52	1.68	0.86	1.42254	0.00834211	0.0172978	htrE	Outer membrane usher protein htrE
LF82_105	23.91	18.66	19.22	53.3	52.27	50.66	2.27211	1.24469e-16	9.31493e-16	LF82_105	hypothetical protein
LF82_106	3.31	5.37	2.54	7.34	14.42	10.99	2.53033	2.55766e-06	8.95764e-06	LF82_106	phage regulatory protein N
LF82_107	187.46	187.64	184.29	147.28	301.18	160.23	1.0964	0.00612329	0.0130322	LF82_107	Repressor protein
LF82_1083	12.57	13.09	11.26	32	33.16	33.9	2.35431	3.00749e-40	5.64058e-39	iap	alkaline phosphatase isozyme conversion protein
LF82_1084	760.99	706.5	711.98	16060.7	17035.8	15430.4	5.42369	1.596e-198	3.33346e-196	ibpA	Small heat shock protein ibpA
LF82_1085	16.08	12.81	14.62	1353.71	3444.02	1307.32	8.13082	2.56989e-56	7.28928e-55	ibpB	Small heat shock protein ibpB
LF82_109	2.15	2.08	3.15	4	11.78	4.49	2.47847	0.000383518	0.00101221	LF82_109	Bacteriophage 343 regulatory protein CII
LF82_1096	120.27	112.62	108.43	228.21	72.47	222.25	1.50461	0.000397714	0.00104848	iles	Isoleucyl-tRNA synthetase
LF82_110	1.69	1.14	0.54	3.86	3.58	3.92	2.65443	0.000677309	0.00172327	LF82_110	hypothetical protein
LF82_1106	7.93	8.44	9.31	27.9	35.67	30.12	2.80732	1.93873e-33	2.96948e-32	ilvG	acetolactate synthase isozyme II large subunit
LF82_111	8.45	5.27	7.19	13.88	23.41	12.15	2.20998	6.64342e-08	2.69669e-07	LF82_111	hypothetical protein
LF82_1110	4.75	1.49	5.13	5.73	8.16	4.86	1.68227	0.00568585	0.0121745	ilvN	acetolactate synthase isozyme I small subunit
LF82_1113	17.5	16.35	18.51	25.32	21.81	29.9	1.47946	1.4811e-19	1.27446e-18	inaA	Protein inaA
LF82_1114	106.6	102.62	88.4	297.35	240.07	281.73	2.39347	4.70598e-54	1.272e-52	infA	Translation initiation factor IF-1
LF82_1117	4.97	4.8	4.6	11.6	29.24	11.13	2.8345	1.92438e-08	8.23326e-08	insG	Transposase insG for insertion sequence element IS4
LF82_112	4.4	3.68	4.3	4.89	8.12	5.78	1.55357	1.69625e-06	6.00945e-06	LF82_112	Bacteriophage Nil2 gene P DnaB analogue (EC361-)
LF82_1120	124.15	98.98	105.17	1069.63	1037.23	1111.06	4.23429	1.19466e-139	1.2476e-137	iscA	Iron-binding protein iscA
LF82_1121	48.85	47.52	40.43	1212.83	553.93	1143.43	5.31524	1.11058e-65	4.0182e-64	iscR	HTH-type transcriptional regulator iscR
LF82_1122	31.7	28.79	29.07	663.27	796.16	667.52	5.50997	2.58479e-149	2.89685e-147	iscS	cysteine desulfurase (tRNA sulfurtransferase)%2C PLP-dependent
LF82_1123	149.25	151.41	128.28	1546.79	1054.92	1539.62	4.19328	5.29364e-123	4.5045e-121	iscU	NifU-like protein
LF82_1124	47.47	37.81	45.96	188.51	96.55	170.16	2.68263	2.12249e-19	1.81617e-18	iscX	Protein iscX
LF82_113	0	1.78	3.12	5.13	8.31	5.14	2.93409	0.0120979	0.024044	LF82_113	NinE protein
LF82_0789	5.73	12.49	4.7	64.58	63.92	61.67	4.05261	1.11776e-05	3.62463e-05	gadW	HTH-type transcriptional regulator gadW
LF82_114	3.67	5.74	4.03	5.78	10.02	5.4	1.64626	0.000687315	0.00174583	LF82_114	hypothetical protein
LF82_0790	57.2	11.47	60.38	310.34	300.72	272.12	3.77478	0.000606285	0.0015581	gadX	HTH-type transcriptional regulator gadX
LF82_1143	55.97	56.32	50.5	77.09	31.46	75.71	1.07536	0.00199495	0.00466029	kdgR	Transcriptional regulator kdgR
LF82_1145	10.68	9.26	9.82	32.84	2.02	35.87	2.1135	0.00963692	0.0196284	kdpA	Potassium-transporting ATPase A chain
LF82_1150	207.14	215.1	206.43	165.19	539.22	170.24	1.47171	0.00977582	0.0198849	kdsA	2-dehydro-3-deoxyphosphooctonate aldolase
LF82_1158	22.27	23.53	21.67	43.03	8.04	42.27	1.3451	0.0180562	0.0342844	kefC	glutathione-regulated potassium-efflux system protein
LF82_1159	39.72	31.22	33.68	203.51	92.39	201.61	3.15351	5.86186e-23	5.93808e-22	kefF	glutathione-regulated potassium-efflux system ancillary
LF82_116	3.44	3.06	3.22	5.48	7.91	4.18	1.82029	5.038e-06	1.70846e-05	LF82_116	DNA-binding protein Roi
LF82_117	9.14	6.94	7	10.04	15.54	3.89	1.35868	0.0274638	0.0499787	LF82_117	hypothetical protein hkbD
LF82_1171	7.92	6.01	5.86	11.73	9.68	11.54	1.65478	3.8062e-14	2.47376e-13	ldcA	Muramoyltetrapeptide carboxypeptidase
LF82_1173	52.22	52.36	56.8	317.82	203.78	392.56	3.40723	2.18456e-45	4.80289e-44	ldhA	D-lactate dehydrogenase
LF82_118	6.53	5.67	8.46	9.11	17.02	7.14	1.68576	0.00104477	0.00256859	LF82_118	Holiday-junction resolvase
LF82_119	13.17	18.05	16.02	17.39	44.45	18.92	1.76441	0.00343356	0.00763695	LF82_119	hypothetical protein ninH
LF82_1193	64.87	67.69	68.69	185.62	99.64	198.13	2.16997	2.66341e-16	1.96128e-15	lexA	LexA repressor
LF82_1200	18.08	15.56	17.25	30.55	7.89	27.11	1.25417	0.00791655	0.0165123	lipB	Lipoyltransferase
LF82_121	3.13	1.15	3.66	5.19	4.56	4.92	1.80742	0.000731975	0.00185007	LF82_121	Holin
LF82_1211	89.61	90.31	93.95	65.65	150.19	64.35	1.0197	0.0270134	0.0492567	lolA	Outer-membrane lipoprotein carrier protein
LF82_1216	103.93	98	103.3	595.71	108.9	627.81	3.00248	2.30577e-07	8.89591e-07	lon	ATP-dependent protease La
LF82_1218	346.76	310.89	315.3	359.18	657.12	343.55	1.44461	0.00012502	0.000356368	lpd	Dihydrolipoyl dehydrogenase
LF82_1226	625.24	646.59	615.04	1399.48	892.45	1401.45	1.88106	6.83776e-22	6.5594e-21	lpxC	UDP-3-O-[3-hydroxymyristoyl] N-acetylglucosamine
LF82_1227	203.81	210.5	197.74	415.71	361.34	383.41	1.85126	9.41441e-42	1.83302e-40	lpxD	UDP-3-O-[3-hydroxymyristoyl] glucosamine N-acyltransferase
LF82_123	6.66	2.7	4.79	4.98	8.31	4.43	1.30068	0.0120849	0.024039	LF82_123	enterobacteria phage Sf6 gene 63 protein
LF82_1230	14	13.32	15.18	26.47	16.55	28.64	1.66443	2.97921e-13	1.81558e-12	lpxL	Lipid A biosynthesis lauroyl acyltransferase
LF82_1232	24.23	23.15	23.74	154	101.33	157.13	3.44902	1.83006e-72	7.50816e-71	lpxP	Protein ddg
LF82_1245	105.69	100.37	99.53	515.77	209.94	501.2	2.90194	5.8946e-17	4.49182e-16	lysU	Lysyl-tRNA synthetase%2C heat inducible
LF82_125	3.83	5.39	4.47	4.66	10.12	4.88	1.49455	0.00127934	0.00311035	LF82_125	hypothetical protein
LF82_1253	23.3	23.1	23.37	323.16	117.78	384.96	4.45167	5.64026e-27	6.73169e-26	macB	Macrolide export ATP-binding/permease protein macB
LF82_1261	0.68	1.03	0.42	1.52	0.91	1.62	1.83725	9.83715e-05	0.000285184	malK	Maltose/maltodextrin import ATP-binding protein malK
LF82_1262	7.4	7.52	6.4	8.96	12.93	8.7	1.47181	2.48163e-06	8.69799e-06	malM	Maltose operon periplasmic protein
LF82_1274	46.8	43.13	49.9	113.54	58.7	104.5	1.89399	7.28372e-13	4.31854e-12	map	Methionine aminopeptidase
LF82_1275	20.38	23.11	21.47	338.67	213.52	313.3	4.65901	1.40007e-102	9.32365e-101	marA	Multiple antibiotic resistance protein marA
LF82_1276	29.59	33.74	33.17	139.12	85.49	150.99	2.87097	5.12797e-30	6.88977e-29	marB	Multiple antibiotic resistance protein marB
LF82_1277	7.27	5.12	6.13	12.43	10.9	15.2	1.97377	8.28057e-17	6.26841e-16	marC	Multiple antibiotic resistance protein marC
LF82_1278	4.02	4.8	3.84	131.91	58.48	116.03	5.50652	2.51716e-49	6.15231e-48	marR	Multiple antibiotic resistance protein marR
LF82_1283	45.33	44.88	40.92	373.17	235.76	347.65	3.78476	8.30801e-80	4.14949e-78	mdaB	Modulator of drug activity B
LF82_1292	6.07	4.44	6.66	54.62	19.36	55.96	3.81585	1.87064e-19	1.60366e-18	mdtA	Multidrug resistance protein mdtA
LF82_1293	3.61	4.11	4.19	14.43	2.04	15.75	2.30569	0.000402122	0.00105828	mdtB	Multidrug resistance protein mdtB
LF82_1295	3.71	4.3	4.32	6.04	1.77	7.18	1.16279	0.0168823	0.0323488	mdtD	multidrug resistance protein mdtD
LF82_1337	39.16	38.4	38.27	87.87	13.72	89.03	1.59319	0.00954013	0.0194658	mfd	Transcription-repair-coupling factor
LF82_1343	10.23	9.64	10.57	283.06	104.66	298.75	5.38647	3.18937e-43	6.3718e-42	mgtA	Magnesium-transporting ATPase%2C P-type 1
LF82_1344	434.71	398.9	387.36	878.29	413.13	998.81	1.8042	2.54474e-08	1.07178e-07	miaA	tRNA delta(2)-isopentenylpyrophosphate transferase
LF82_1345	32.48	33.45	33.87	49.45	31.94	47.04	1.2772	2.66219e-11	1.41419e-10	miaB	UPF0004 protein yleA
LF82_1361	35.87	35.15	35.27	100.18	23.6	97.2	1.9387	0.000125771	0.000358065	mnmE	tRNA modification GTPase trmE
LF82_1362	21.74	20.71	21.24	44.36	31.13	45.48	1.83926	7.78773e-28	9.69773e-27	mnmG	tRNA uridine 5-carboxymethylaminomethyl modification
LF82_1363	19.24	18.84	18	27.69	50	32.95	1.93087	6.84866e-09	3.03175e-08	mntH	Manganese transport protein mntH
LF82_1364	45.07	42.52	41.73	79.4	106.24	80.91	1.99952	2.8543e-14	1.87633e-13	mntR	Transcriptional regulator mntR
LF82_1365	25.06	25.45	24.07	107.04	36.64	112.29	2.66793	9.09186e-11	4.61626e-10	moaA	Molybdenum cofactor biosynthesis protein A
LF82_1366	56.2	50.38	46.16	223.39	209	205.8	3.00247	2.77016e-63	9.35948e-62	moaB	Molybdenum cofactor biosynthesis protein B
LF82_1367	53.03	41.43	41.42	174.71	87.53	148.13	2.50837	5.3124e-19	4.44635e-18	moac	Molybdenum cofactor biosynthesis protein C
LF82_1368	7.01	11.73	6.78	17.67	12	26.49	2.05066	5.14818e-06	1.74068e-05	moad	Molybdopterin-converting factor subunit 1
LF82_1369	27.52	27.8	27.37	67.75	32.14	76.52	1.99247	4.61375e-10	2.23631e-09	moae	Molybdopterin-converting factor subunit 2
LF82_1377	8.92	9.45	10.32	25.66	3.89	27.64	1.8672	0.00308019	0.00692778	moeA	Molybdopterin biosynthesis protein moeA
LF82_1379	43.8	45.91	45.98	52.18	118.56	49.54	1.67612	0.000270601	0.000735311	mog	Molybdopterin biosynthesis mog protein
LF82_1382	10.12	11.32	9.15	14.96	7.12	14.26	1.15032	0.000266784	0.000725369	mpaA	Uncharacterized protein ycjI
LF82_1385	153.27	131.91	139.92	796.48	203.87	793.41	2.96236	6.52858e-10	3.12814e-09	mprA	Transcriptional repressor mprA
LF82_1389	208.92	194.27	184.68	364.09	409.63	386.76	1.92727	6.2092e-25	6.79316e-24	mraZ	Protein mraZ
LF82_1391	32.33	31.26	32.78	47.41	15.4	46.51	1.07179	0.0102472	0.0206788	mrcB	Penicillin-binding protein 1B
LF82_1424	14.31	15.62	16.89	47.68	32.78	44.48	2.33675	1.14296e-33	1.75648e-32	murQ	N-acetylmuramic acid 6-phosphate etherase
LF82_1425	14.61	15.8	15.68	17.29	17.16	17.36	1.1043	5.45739e-10	2.62309e-09	mutH	DNA mismatch repair protein mutH
LF82_0971	235.38	302.78	236	1515.26	1564.14	1525.85	3.57258	1.41925e-11	7.65848e-11	hdeD	Protein hdeD
LF82_1427	15.31	17.47	19.42	227.49	31.32	238.56	4.12329	2.41864e-10	1.19117e-09	mutM	Formamidopyrimidine-DNA glycosylase
LF82_1429	9.21	4.23	5.1	9.43	17.12	9.91	1.95101	8.84533e-05	0.000258059	mutT	Mutator mutT protein
LF82_1434	24.76	21.74	23.08	42.53	27.54	38.34	1.55737	1.56955e-15	1.10445e-14	nadC	Nicotinate-nucleotide pyrophosphorylase [carboxylating]
LF82_1437	47.18	48.98	49.64	100.01	33.19	98.16	1.5567	0.000145804	0.00041153	nadK	inorganic polyphosphate/ATP-Nad kinase
LF82_1445	53.96	56.58	59.56	78.44	72.41	79.32	1.36528	2.51137e-26	2.91408e-25	nagZ	Beta-hexosaminidase
LF82_1450	13.93	14.68	13.1	25.65	9.64	30.75	1.54973	0.000154822	0.000435646	nanR	Transcriptional regulator nanR
LF82_1459	27.93	25.88	25.93	57.04	14.07	56.72	1.56394	0.00168599	0.00399749	narG	Respiratory nitrate reductase 1 alpha chain
LF82_1460	32.6	28.52	28.71	36.43	49.12	43.78	1.464	1.35664e-10	6.79059e-10	narH	Respiratory nitrate reductase 1 beta chain
LF82_1463	8.18	7.27	9.52	56.99	14.26	64.38	3.32342	1.40975e-10	7.04108e-10	narK	Nitrite extrusion protein 1
LF82_1464	82.02	75.39	74.9	119.17	228.31	115.99	1.96818	6.77959e-07	2.49417e-06	narL	Nitrate/nitrite response regulator protein narL
LF82_1465	35.58	26.62	27.44	61.07	50.41	63.74	1.89116	8.16194e-25	8.88723e-24	narP	Nitrate/nitrite response regulator protein narP
LF82_1470	26.19	26.97	24.44	57.84	37.05	57.67	1.88497	5.56979e-20	4.8842e-19	narX	Nitrate/nitrite sensor protein narX
LF82_1473	7.18	6.8	7.39	35.56	48.8	34.36	3.42285	3.95465e-34	6.18082e-33	ndh	NadH dehydrogenase
LF82_1477	1.74	1.37	1.82	1.67	1.83	1.82	1.04096	0.000494072	0.00128409	nepI	Purine ribonucleoside efflux pump nepI
LF82_1479	27.6	25.45	26.58	41.02	11.66	41.33	1.12606	0.0137725	0.0268952	nfo	endonuclease 4
LF82_1483	101.2	101.16	106.04	1037.71	207.5	1043.77	3.77001	5.83859e-12	3.22844e-11	nfsB	Oxygen-insensitive Nad(P)H nitroreductase
LF82_1484	71.57	67.6	64.24	91.38	63.86	88.78	1.17902	2.29237e-12	1.3085e-11	nhaA	Na(+)/H(+) antiporter 1
LF82_149	2.43	1.49	1.29	3.06	2.09	2.41	1.442	0.000304152	0.000816198	LF82_149	Bet protein (Recombination protein Bet)
LF82_1495	39.53	37.02	39.85	714.74	421.17	701.36	4.88912	1.61054e-105	1.13853e-103	nirB	Nitrite reductase [Nad(P)H] large subunit
LF82_1496	2.71	2.26	3	3.85	2.01	4.22	1.24322	0.000379807	0.001003	nirC	nitrite transporter
LF82_1497	21.59	20.29	22.08	132.39	82.5	130.2	3.3496	1.01822e-48	2.46249e-47	nirD	Nitrite reductase [Nad(P)H] small subunit
LF82_1503	357.86	379.7	365.16	527.18	431.83	580.61	1.40123	1.12547e-28	1.45678e-27	nlpI	Lipoprotein nlpI
LF82_1507	7.46	7.68	8.74	12.86	10.24	14.35	1.56644	5.19431e-20	4.56364e-19	norR	Anaerobic nitric oxide reductase transcription regulator
LF82_151	0.36	1.21	0	1.4	1.94	0.71	2.38085	0.0213978	0.0399278	LF82_151	prophage Kil protein
LF82_1519	36.42	43.3	34.86	122.78	90.29	147.02	2.56946	6.19692e-33	9.39764e-32	nrdR	Transcriptional repressor nrdR
LF82_1524	1.19	0.84	0.95	1.4	0.83	1.1	1.06812	0.00216474	0.00500855	nrfE	Cytochrome c-type biogenesis protein nrfE
LF82_1554	45.53	44.15	43.91	73.85	26.78	76.4	1.29734	0.000901243	0.0022426	nusA	Transcription elongation protein nusA
LF82_1555	1423.28	1460.69	1466.45	2227.11	2380.72	2343.42	1.62151	1.35705e-22	1.35557e-21	nusB	N utilization substance protein B
LF82_1557	19.68	21.35	20.77	22.11	29.68	26.55	1.28089	2.99565e-08	1.25268e-07	obgE	Uncharacterized GTP-binding protein yhbZ
LF82_1558	5.83	4.87	5.99	4.69	8.96	4.97	1.13535	0.00768967	0.0160755	ogt	Methylated-DNA--protein-cysteine methyltransferase
LF82_156	0.96	0.27	0.87	1.04	1.69	0.87	1.74054	0.00370949	0.00819871	LF82_156	replication protein
LF82_1563	0.73	0.56	0.38	1.9	1.58	2.89	2.81672	2.23923e-12	1.27976e-11	ompN	Outer membrane protein N
LF82_1567	881.42	930.34	839.55	3298.41	652.6	3087.71	2.28756	2.70185e-05	8.43409e-05	ompX	Outer membrane protein X
LF82_157	0.73	0.88	0.97	1.27	1.72	0.87	1.55554	0.00448283	0.00977628	LF82_157	replication protein P of bacteriophage
LF82_1575	45.37	47.59	50.08	76.22	23.35	74.3	1.17066	0.00664426	0.014037	orn	Oligoribonuclease
LF82_1576	1210.33	1351.11	1335.04	2089.72	2315.15	2028.83	1.67251	5.24706e-16	3.79689e-15	osmB	Osmotically-inducible lipoprotein B
LF82_1588	13.89	12.43	15	25.84	14.15	22.96	1.52086	3.11509e-09	1.41581e-08	pabC	Aminodeoxychorismate lyase
LF82_1592	78.13	80.41	80.94	158.15	76.18	149.76	1.58587	2.99608e-08	1.25268e-07	panB	3-methyl-2-oxobutanoate hydroxymethyltransferase
LF82_1594	110.89	112.05	104.43	258.32	164.22	254.54	1.96563	1.28816e-24	1.38946e-23	panD	Aspartate 1-decarboxylase
LF82_1600	33.27	33.55	34.43	109.52	28.53	104.49	2.14576	6.52961e-06	2.18456e-05	pbpG	Penicillin-binding protein 7
LF82_1604	50.25	51.66	49.6	395.27	366.24	371.68	3.83445	5.77784e-157	8.0452e-155	pdhR	Pyruvate dehydrogenase complex repressor
LF82_1605	48.36	45.18	42.83	69.16	34.19	81.37	1.33489	2.53221e-05	7.92609e-05	pdxA	4-hydroxythreonine-4-phosphate dehydrogenase
LF82_1606	12.56	10.32	11.24	13.84	6.99	16.76	1.03746	0.00136499	0.00329073	pdxB	Erythronate-4-phosphate dehydrogenase
LF82_1616	95.65	90.85	89.77	206.17	111.43	195.31	1.79981	5.79094e-13	3.46928e-12	pepP	Xaa-Pro aminopeptidase
LF82_1621	76.88	85.46	84.11	444.8	1166.18	454.53	4.05176	4.66388e-16	3.39628e-15	pflA	Pyruvate formate-lyase 1-activating enzyme
LF82_163	2.87	2.78	3.2	4.06	1.94	3.83	1.05527	0.00083497	0.00209426	LF82_163	capsid structural protein of prophage
LF82_1634	14.72	13.77	17.36	12.84	24.3	12.77	1.09361	0.0061381	0.0130516	pgpB	Phosphatidylglycerophosphatase B
LF82_1638	25.94	27.7	26	43.25	11.06	44.93	1.19885	0.0148684	0.0288637	phes	Phenylalanyl-tRNA synthetase alpha chain
LF82_1649	1.59	1.45	1.86	2.47	0.99	1.78	1.00675	0.0186998	0.0353458	phnJ	Protein phnJ
LF82_1657	14.95	15.49	16.42	48.71	27.61	48.63	2.3215	3.99935e-21	3.72004e-20	phoB	Phosphate regulon transcriptional regulatory protein
LF82_1658	0.34	0.32	0.45	0.69	0.87	0.39	1.77471	0.00360986	0.00799774	phoE	Outer membrane pore protein E
LF82_166	2.16	2.45	1.79	2.74	1.67	2.56	1.03323	0.00135612	0.00327494	LF82_166	capsid protein of prophage
LF82_1660	84.81	88.22	79.15	134.11	100.11	134.1	1.468	7.21539e-22	6.89287e-21	phoP	Transcriptional regulatory protein phoP
LF82_1666	2.61	3.01	2.71	1.69	5.66	2.73	1.26533	0.0252288	0.0462964	pinR	DNA-invertase from lambdoid prophage Rac
LF82_1669	9.9	10.86	11.44	38.43	15.02	35.86	2.36954	9.12455e-11	4.62774e-10	pldA	Phospholipase A1
LF82_167	2.83	4.83	5.15	5.39	3.46	4.76	1.0265	0.016504	0.031757	LF82_167	DNA packaging protein ofprophage CP-933X
LF82_1670	42.46	42.38	42.99	122.1	114.6	129.17	2.44411	3.55363e-107	2.5514e-105	pldB	Lysophospholipase L2
LF82_1671	94.72	95.02	92.78	109.98	96.33	104.36	1.0613	1.52495e-18	1.23148e-17	plsB	glycerol-3-phosphate acyltransferase
LF82_1672	11.14	10.1	12.56	7.85	17.25	9.86	1.0181	0.0134617	0.0264344	plsC	1-acyl-sn-glycerol-3-phosphate acyltransferase
LF82_1676	11.22	10.53	14.03	13.42	14.83	15.49	1.2291	4.37208e-08	1.80988e-07	pncA	Pyrazinamidase/nicotinamidase
LF82_168	2.61	2.88	2.76	4.32	4.07	3.15	1.44297	0.00293919	0.00663013	LF82_168	tail attachment protein
LF82_1683	15.07	15.08	15.02	21.74	12.2	24.43	1.27085	1.82043e-06	6.43451e-06	polB	DNA polymerase II
LF82_1688	14.12	15.68	14.83	15.97	20.89	15.67	1.17926	5.09313e-06	1.72334e-05	potE	Putrescine-ornithine antiporter
LF82_169	2.45	2.44	3.09	3.45	4.21	5.38	1.64992	3.65967e-06	1.25588e-05	LF82_169	tail fiber component Z of prophage
LF82_1692	9.83	11.28	10.8	34.65	17.03	40.19	2.42305	1.6141e-13	1.00498e-12	potI	Putrescine transport system permease protein potI
LF82_1694	158.15	145.53	143.15	333.53	280.75	315.4	1.98138	2.09002e-56	5.965e-55	poxB	Pyruvate dehydrogenase [cytochrome]
LF82_1697	7.42	8.39	7.83	8.6	12.59	13.93	1.51627	9.64649e-07	3.51512e-06	ppdA	Prepilin peptidase-dependent protein A
LF82_1701	6.66	5.66	6.26	6.25	8.34	5.14	1.04718	0.00209318	0.00486011	pphA	Serine/threonine-protein phosphatase 1
LF82_1703	59.42	53.93	64	334.32	90.34	363.94	3.03661	2.65376e-10	1.30139e-09	ppiA	Peptidyl-prolyl cis-trans isomerase A
LF82_1704	262.65	258.45	254.02	455.51	125.36	443.11	1.28829	0.00477052	0.0103594	ppiB	Peptidyl-prolyl cis-trans isomerase B
LF82_1708	0.64	0.57	1.56	1.66	1.79	1.56	1.8133	0.000258712	0.000704673	pppA	Leader peptidase pppA
LF82_1717	1.86	1.06	1.94	2.42	1.73	2.62	1.38651	0.00128456	0.0031214	prfH	Peptide chain release factor homolog
LF82_172	5.3	3.34	3	4.37	10.33	4.47	1.71263	0.00270342	0.00614353	LF82_172	tail component of prophage
LF82_1720	22.2	22.67	24.15	38.58	27.26	33.37	1.44568	2.3986e-16	1.77481e-15	priC	Primosomal replication protein N''
LF82_1722	90.96	86.46	90.93	233.06	24.4	220.57	1.70499	0.0143776	0.0279818	prlC	Oligopeptidase A
LF82_1727	25.11	24.18	22.32	36.81	14.03	34.48	1.14837	0.00174494	0.00411812	proB	glutamate 5-kinase
LF82_1728	55.87	53.89	56.59	74.75	31.85	78.91	1.05406	0.00194799	0.00455523	proC	Pyrroline-5-carboxylate reductase
LF82_1739	0.91	0.32	0.95	8.92	0.27	9.89	3.99257	8.05944e-05	0.000236482	prpB	Methylisocitrate lyase
LF82_1740	1.03	0.66	0.88	4.64	1.02	5	2.92814	1.04959e-06	3.81255e-06	prpC	2-methylcitrate synthase
LF82_1296	9.01	6	9.49	386.15	355.69	357.98	6.48834	2.88934e-133	2.82479e-131	mdtE	Multidrug resistance protein mdtE
LF82_1297	9	3.82	9.11	522.97	507.9	511.72	7.13631	7.85132e-55	2.14743e-53	mdtF	Multidrug resistance protein mdtF
LF82_1741	1.03	1.56	1.81	3.04	0.63	3.97	1.67498	0.00753939	0.0157757	prpD	2-methylcitrate dehydratase
LF82_1742	1.52	2.43	2.21	6.39	2.02	6.53	2.16591	5.45894e-06	1.84169e-05	prpE	Propionate--CoA ligase
LF82_1745	50.51	40.85	48.22	141.32	41.13	135.68	2.07893	3.52129e-06	1.2102e-05	psd	Phosphatidylserine decarboxylase proenzyme
LF82_1746	47.75	52.89	51.88	368.5	630.18	395.22	4.15236	1.98208e-34	3.14058e-33	psiE	Protein psiE
LF82_1748	57.96	61.09	59.13	309.71	781.74	298.72	3.95286	2.00535e-15	1.40252e-14	pspA	Phage shock protein A
LF82_1749	16.59	15.36	15.94	39.69	65.7	37.65	2.55898	4.89277e-10	2.36656e-09	pspB	Phage shock protein B
LF82_1750	9.38	12.04	13.97	24.73	35.48	31.5	2.33676	5.27185e-12	2.92562e-11	pspC	Phage shock protein C
LF82_1751	17.56	12.89	15.97	35.49	81.62	48.42	2.81098	1.61465e-08	6.94044e-08	pspD	Phage shock protein D
LF82_1754	16.3	18.19	14.03	159.78	305.14	190.95	4.73832	2.53004e-31	3.59924e-30	pspG	Uncharacterized protein yjbO
LF82_1759	9.76	10.22	12.07	17.5	4.08	21.54	1.30436	0.0171073	0.0326967	pstA	Phosphate transport system permease protein pstA
LF82_176	0.74	0.99	1.09	1.49	1.27	0.98	1.36991	0.00691346	0.0145789	LF82_176	Minor tail protein
LF82_1761	6.48	7.67	7.27	16.49	3.77	18.74	1.74039	0.0013287	0.00321505	pstC	Phosphate transport system permease protein pstC
LF82_1762	14.75	14.61	14.5	99.49	28.6	100.09	3.26521	9.48495e-13	5.55202e-12	pstS	Phosphate-binding protein pstS
LF82_1769	2140.4	1983.41	1982.06	4302.45	1972.73	4173.84	1.68005	1.02871e-08	4.50184e-08	ptsH	Phosphocarrier protein HPr
LF82_1770	505.47	487.84	500.11	674.77	749.95	700.27	1.44243	1.18589e-18	9.67876e-18	ptsI	Phosphoenolpyruvate-protein phosphotransferase
LF82_1777	10.38	11.06	12.23	44.64	3.84	38.9	2.24389	0.0022403	0.00515999	purE	Phosphoribosylaminoimidazole carboxylase catalytic
LF82_1778	34.75	33.55	35.66	127.77	13.74	115.27	2.17777	0.00151997	0.00363197	purF	Amidophosphoribosyltransferase
LF82_1779	81.09	81.85	78.31	215.28	20.44	215.83	1.77251	0.0141221	0.0275079	purH	bifunctional purine biosynthesis protein purH
LF82_1781	37.77	35.89	36.63	153.93	10.29	152.46	2.38909	0.00253453	0.00578836	purL	Phosphoribosylformylglycinamidine synthase
LF82_1784	19.63	21.04	18.09	29.25	13.41	27.67	1.15907	0.000235566	0.00064661	purR	HTH-type transcriptional repressor purR
LF82_179	1.84	1.72	1.85	1.87	2.96	2.37	1.35597	2.86006e-06	9.96359e-06	LF82_179	host specificity protein
LF82_1792	17	18.72	17.06	40.32	6.06	36.11	1.51964	0.0131415	0.0258719	pyrC	Dihydroorotase
LF82_1796	79.78	79.62	77.7	99.64	57.88	98.78	1.01948	9.6837e-06	3.16477e-05	pyrG	CTP synthase
LF82_1797	77.45	70.87	74.84	127.29	55.09	128.52	1.37779	2.69979e-05	8.43342e-05	pyrH	Uridylate kinase
LF82_1802	6.18	5.51	7.95	9.38	6.46	8.94	1.25921	2.01818e-06	7.10614e-06	qseB	Transcriptional regulatory protein qseB
LF82_1814	6.51	5.48	5.5	9.61	2.85	7.18	1.06325	0.015127	0.0293285	rbn	ribonuclease Z
LF82_1816	701.32	632.97	698.82	486.23	1382.47	570.47	1.24633	0.0125682	0.0248604	rbsB	D-ribose-binding periplasmic protein
LF82_1821	7.5	5.96	6.61	12.02	43.76	12.46	2.77071	7.97161e-06	2.63333e-05	rcnA	Nickel/cobalt efflux system rcnA
LF82_1822	11.16	9.43	11.66	14.5	30.12	16.12	1.89654	1.13972e-05	3.69323e-05	rcnR	Uncharacterized protein yohL
LF82_1825	23.04	24.39	22.36	25.45	37.53	24.84	1.27761	1.45969e-05	4.67732e-05	rcsC	Sensor kinase protein rcsC
LF82_1827	46.56	54.77	50.12	145.17	73.92	135.49	2.13694	5.47138e-15	3.74122e-14	rcsF	Protein rcsF
LF82_1828	7.43	5.84	6.13	11.78	3.64	10.04	1.28558	0.0034085	0.00759556	rdgB	HAM1 protein homolog
LF82_1829	7.29	7.08	7.97	16.27	7.12	15.5	1.70131	3.31579e-07	1.2644e-06	rdgC	Recombination-associated protein rdgC
LF82_1833	131.64	124.85	122.51	224.61	282.67	212.81	1.87176	1.00438e-14	6.76702e-14	recA	Protein recA
LF82_1837	6.33	6.52	5.97	23.89	9.91	28	2.60541	1.04586e-11	5.70073e-11	recF	DNA replication and repair protein recF
LF82_184	16.72	18.03	17.67	33.78	24.53	35.39	1.75553	3.05475e-23	3.14721e-22	LF82_184	SitD protein
LF82_1844	9.94	9.93	11.78	22.9	48.37	26.34	2.60437	9.36247e-10	4.42144e-09	recX	Regulatory protein recX
LF82_1848	122.85	115.54	118.05	288.19	89.89	287.65	1.79035	2.87795e-05	8.95339e-05	rfad	adP-L-glycero-D-manno-heptose-6-epimerase
LF82_185	7.75	8.24	7.8	19.19	4.32	19.58	1.7373	0.00102322	0.00252102	LF82_185	SitC protein
LF82_1852	9.36	8.47	9.73	16.43	19.07	17.22	1.87925	2.14284e-16	1.59069e-15	rfaH	Transcriptional activator rfaH
LF82_186	16.09	15.75	14.68	57.49	15.98	57.67	2.38036	3.48648e-07	1.324e-06	LF82_186	SitB protein
LF82_187	19.41	21.46	22.1	214.51	121.05	234.94	4.08409	1.96351e-53	5.2762e-52	LF82_187	iron transport protein
LF82_1877	21.85	21.36	19.79	67.1	45.92	69.63	2.44983	4.03419e-38	7.12966e-37	ribA	GTP cyclohydrolase-2
LF82_1880	34.24	33.58	33.39	49.76	19.79	55.75	1.19949	0.001353	0.0032704	ribD	riboflavin biosynthesis protein ribD
LF82_1881	101.95	106.81	100.87	235.57	72.46	217.84	1.65496	8.31956e-05	0.000243959	ribE	6%2C7-dimethyl-8-ribityllumazine synthase
LF82_1893	4.13	3.41	3.93	3.92	3.96	4.48	1.03309	2.88815e-06	1.00462e-05	rlmG	ribosomal RNA small subunit methyltransferase D
LF82_1894	9.43	7.93	10.19	10.54	8.51	10.96	1.04393	4.20248e-10	2.04343e-09	rlmL	UPF0020/UPF0064 protein ycbY
LF82_1897	12.22	10.55	13.28	22.52	11.12	24.83	1.6002	4.84027e-07	1.82154e-06	rluA	ribosomal large subunit pseudouridine synthase A
LF82_1900	25.66	28.9	26.43	85.45	32.53	82.24	2.19971	3.2318e-09	1.46741e-08	rluD	ribosomal large subunit pseudouridine synthase D
LF82_1905	25.86	30.03	26.62	29.1	32.75	28	1.06371	1.59507e-06	5.66412e-06	rna	ribonuclease I
LF82_1907	32.34	32.37	29.66	55.15	42.99	57.51	1.64283	2.20695e-27	2.71149e-26	rnc	ribonuclease 3
LF82_1919	137.5	132.82	148.87	132.46	455.62	150.22	1.83599	0.00167137	0.00396691	rof	Protein rof
LF82_192	1.39	1.77	1.64	1.3	3.26	1.44	1.31201	0.0174112	0.0331832	LF82_192	hypothetical protein
LF82_1920	27.18	27.81	24.29	34.93	28.95	35.69	1.25425	4.02986e-15	2.76789e-14	rpe	ribulose-phosphate 3-epimerase
LF82_1930	344.73	354.39	341.24	516.15	139.4	539.8	1.08362	0.0210335	0.0393522	rplF	50S ribosomal protein L6
LF82_1936	1131.26	1060.07	1098.87	2077.84	488.86	2343.16	1.45535	0.00471071	0.0102392	rplN	50S ribosomal protein L14
LF82_1947	395.99	432.61	390.06	683.19	288.27	767.37	1.40579	4.30992e-05	0.000131327	rplY	50S ribosomal protein L25
LF82_1952	3550.04	3671.12	3946.65	14889	3183.01	15240.8	2.45198	3.0929e-06	1.07017e-05	rpmE	50S ribosomal protein L31
LF82_1954	254.79	261.61	219.18	259.44	634.51	252.88	1.61721	0.00136202	0.00328528	rpmG	50S ribosomal protein L33
LF82_1961	168.43	168.95	174.93	1436.41	411.61	1379.4	3.54265	3.91427e-15	2.69253e-14	rpoD	RNA polymerase sigma factor rpoD
LF82_1962	174.78	200.76	198.43	341.91	326.4	328.54	1.72904	1.13938e-26	1.34242e-25	rpoE	RNA polymerase sigma-E factor
LF82_1963	159.68	163.59	147.26	2587.08	2203.34	2534.16	4.88488	0	0	rpoH	RNA polymerase sigma-32 factor
LF82_1966	52.57	43.12	53.88	84.56	41.81	84.14	1.39424	2.00073e-06	7.05012e-06	rpoZ	DNA-directed RNA polymerase omega chain
LF82_1974	155.28	145.13	144.89	732.9	106.4	702.68	2.66427	1.56603e-05	5.0041e-05	rpsG	30S ribosomal protein S7
LF82_1979	67.9	70.67	70.61	494.03	99.01	502.05	3.26444	2.23331e-09	1.02314e-08	rpsL	30S ribosomal protein S12
LF82_1982	368.3	423.3	377.14	1180.08	225.33	1167.38	2.01015	0.000271527	0.000736085	rpsO	30S ribosomal protein S15
LF82_1988	169.9	173.11	146.24	354.99	129.01	362.08	1.68072	8.29114e-06	2.73298e-05	rpsU	30S ribosomal protein S21
LF82_2007	261.03	274.41	270.34	641.75	259.92	611.42	1.80746	1.13041e-07	4.48941e-07	rrmJ	ribosomal RNA large subunit methyltransferase J
LF82_2016	845.88	816.69	790.71	1357.7	1695.66	1320.15	1.78412	4.31839e-14	2.79086e-13	rseA	Sigma-E factor negative regulatory protein
LF82_2021	21.34	18.51	21.14	27.98	11.63	27.62	1.0393	0.00254574	0.00580817	rsgA	GTPase engC
LF82_2023	33.81	33.59	33.88	105.53	137.83	103.16	2.72085	1.40633e-27	1.74181e-26	rsmC	ribosomal RNA small subunit methyltransferase C
LF82_2024	28.51	30.78	26.13	102.31	42.51	107.56	2.4581	5.20903e-12	2.89776e-11	rsmD	methylase yhhF
LF82_2025	39.96	41.76	43.57	48.92	36.52	47.53	1.00933	6.59266e-11	3.38472e-10	rsmE	UPF0088 protein yggJ
LF82_2027	0.33	0.55	0.6	1.27	0.5	1.47	2.04785	0.000168184	0.000471223	rspA	Starvation-sensing protein rspA
LF82_2032	14.33	12.22	12.55	36.75	5.3	37.89	1.90454	0.00273852	0.00621715	rstA	Transcriptional regulatory protein rstA
LF82_2034	33.05	35.03	33	65.63	21.55	69.8	1.52257	0.000326168	0.000870856	rsuA	ribosomal small subunit pseudouridine synthase A
LF82_2047	5.14	6.32	5.33	9.05	3.31	10.2	1.31342	0.00180069	0.00423232	rumB	23S rRNA
LF82_2048	0.23	0	0.3	0.61	2.25	1.86	4.07795	0.00174107	0.00411322	rusA	Crossover junction endodeoxyribonuclease rusA
LF82_2049	0.83	1.29	0.46	1.35	1.03	0.81	1.24036	0.016167	0.0311348	rutA	monooxygenase rutA
LF82_2051	0	0.27	0.51	1.54	0.42	2.88	3.58816	0.00276291	0.00626323	rutC	UPF0076 protein rutC
LF82_2055	8.12	7.29	9.6	103.14	26.15	86.17	3.99823	1.22705e-16	9.1979e-16	rutG	pyrimidine permease rutG
LF82_2057	23.52	17.44	21.14	62.26	26.29	63.46	2.1918	5.52063e-10	2.65071e-09	ruvA	Holliday junction ATP-dependent DNA helicase ruvA
LF82_2080	1.37	1.44	2.19	4.95	2.65	2.64	1.97407	0.000124595	0.000355377	rzpD	Rz endopeptidase from lambdoid prophage DLP12
LF82_2081	16.77	20.07	19.84	29.94	24.66	22.62	1.39382	1.56537e-07	6.12541e-07	rzpQ	Uncharacterized protein ydfC
LF82_2084	11.13	11.64	8.73	10.11	20.9	10.76	1.37342	0.00130288	0.00316089	sapB	Peptide transport system permease protein sapB
LF82_2091	3.44	3.75	4.53	47.72	5.1	47.65	3.96984	2.20126e-08	9.3229e-08	sbmA	Protein sbmA
LF82_2093	2.32	2.15	2.47	1.87	2.54	3.17	1.056	0.000959995	0.00237799	sbp	Sulfate-binding protein
LF82_2094	264.54	261.88	255.21	4887.93	597.59	4640.64	4.56792	5.41019e-12	2.99877e-11	sdaA	L-serine dehydratase 1
LF82_2102	42.54	42.18	43.54	111.58	67.16	109.95	2.07885	1.02141e-21	9.67255e-21	secA	Preprotein translocase subunit secA
LF82_2107	213.46	238.71	239.91	506.22	392.78	480.2	1.92578	1.70366e-39	3.15657e-38	secG	Protein-export membrane protein secG
LF82_2108	138.6	137.33	159.95	384.81	114.48	394.87	1.92419	1.63645e-05	5.21824e-05	secM	Secretion monitor
LF82_211	4.67	4.74	5.54	22.48	5.47	25.64	2.72189	4.13827e-07	1.56505e-06	LF82_211	transcriptional repressor
LF82_212	1.3	1.69	1.61	2.8	3.74	1.56	1.78636	0.000121285	0.000347013	LF82_212	acriflavine resistance protein A
LF82_2133	67.17	75.81	66.99	177.69	185.88	196.52	2.35006	1.46214e-44	3.16912e-43	sixA	Phosphohistidine phosphatase sixA
LF82_2137	71.64	68.09	70.22	111	78.01	102.23	1.38979	1.62959e-18	1.31367e-17	slt	Soluble lytic murein transglycosylase
LF82_2144	236.47	209.93	218.34	555.91	774.68	627.99	2.51982	5.01435e-22	4.89192e-21	smpA	Small protein A
LF82_2145	41.99	39.65	40.9	59.25	49	52.7	1.32594	6.00858e-18	4.72764e-17	smpB	SsrA-binding protein
LF82_2148	95.77	105.36	91.97	77.6	278.97	83.04	1.58762	0.00816419	0.0169749	sodB	Superoxide dismutase [Fe]
LF82_2150	134.86	110.99	130.55	338.96	617.58	351.94	2.78299	4.98259e-13	2.99673e-12	sohA	HtrA suppressor protein
LF82_2151	51.11	47.37	46.8	82.65	70.97	95.65	1.69824	3.19901e-38	5.69746e-37	sohB	protease sohB
LF82_2154	28.69	25.62	24.09	47.89	60.19	45.19	1.91269	5.02403e-14	3.22873e-13	solA	N-methyl-L-tryptophan oxidase
LF82_2155	14.41	11.35	13.66	289.55	122.08	308.63	5.08981	1.6023e-44	3.45661e-43	soxR	Redox-sensitive transcriptional activator soxR
LF82_2156	31.58	24.38	32.57	613.18	414.29	620.74	5.13983	6.43188e-133	6.15718e-131	soxS	Regulatory protein soxS
LF82_2158	27.6	25.62	26.49	39.8	24.74	47.33	1.3933	8.77515e-09	3.86224e-08	speB	Agmatinase
LF82_2163	66	52.89	61.82	135.59	54.49	133.77	1.74127	8.85031e-07	3.23012e-06	speG	Spermidine N(1)-acetyltransferase
LF82_2168	62.1	59.38	66.36	3337.71	3574.07	3157.72	6.68962	5.2465e-261	1.60669e-258	spy	Spheroplast protein Y
LF82_2175	57.01	49.22	48.75	90	113.37	92.48	1.87414	3.04557e-16	2.23196e-15	srmB	ATP-dependent RNA helicase srmB
LF82_2183	144.54	156.11	142.75	290.67	68.55	263.77	1.37413	0.00566858	0.0121432	sspA	Stringent starvation protein A
LF82_2188	1.03	0.95	1.01	1.12	0.91	1.45	1.13377	0.00532349	0.0114574	ssuA	aliphatic sulfonates-binding protein
LF82_2194	4.37	7.78	4.1	17.71	7.57	24.41	2.50242	3.98956e-07	1.5113e-06	stpA	DNA-binding protein stpA
LF82_2199	66.58	64.54	58.73	255.72	482.37	270.44	3.38809	1.81956e-18	1.46169e-17	sufA	Protein sufA
LF82_2200	41.66	38.41	39.01	99.5	107.47	110.69	2.34578	1.92255e-56	5.52132e-55	sufB	Protein sufB
LF82_2201	49.25	44.15	46.43	105.82	93.48	100.68	2.03254	4.09806e-51	1.03465e-49	sufC	ATP-dependent transporter sufC
LF82_2202	76.01	69.11	66.3	127.88	116.7	119.44	1.71336	5.03048e-31	6.9834e-30	sufD	Protein sufD
LF82_2205	91.9	90.09	94.12	137.57	114.61	129.64	1.39333	5.74925e-32	8.36006e-31	sufS	selenocysteine lyase%2C PLP-dependent
LF82_2208	33.07	33.02	32.1	51.86	37.76	55.19	1.4778	3.22709e-19	2.73084e-18	sulA	Cell division inhibitor
LF82_2212	11.72	8.77	9.73	22.11	8.48	19.96	1.64099	1.44793e-05	4.64289e-05	syd	Protein syd
LF82_2213	9.63	9.61	7.29	17.96	6.38	18.92	1.59477	0.000159975	0.000449319	tadA	tRNA-specific adenosine deaminase
LF82_2224	1125.52	1024.31	978.5	3291.01	2674.56	3634.43	2.54311	1.21688e-108	9.01864e-107	tatE	Sec-independent protein translocase protein tatE
LF82_2225	0.63	0.85	1.26	5.18	3.12	5.61	3.27481	1.76843e-16	1.31701e-15	tauA	Taurine-binding periplasmic protein
LF82_2226	2.24	2.72	2.3	6.74	4.5	8.57	2.35988	2.88328e-13	1.76179e-12	tauB	Taurine import ATP-binding protein tauB
LF82_2227	2.09	1.14	2.17	2.37	1.02	2.79	1.08641	0.0213018	0.0397893	tauC	Taurine transport system permease protein tauC
LF82_2228	7.01	6.73	5.57	12.08	6.36	12.52	1.58321	2.02989e-07	7.8447e-07	tauD	alpha-ketoglutarate-dependent taurine dioxygenase
LF82_2229	7.08	5.43	7.32	13.73	11.04	12.45	1.8348	2.11692e-18	1.69464e-17	tbpA	Thiamine-binding periplasmic protein
LF82_2240	10.27	9.63	9.47	44.61	17.79	49	2.81568	9.04713e-14	5.73401e-13	tehA	Tellurite resistance protein tehA
LF82_2245	24.69	27.22	25.31	46.58	28.49	50.29	1.60574	7.02785e-12	3.85818e-11	tgt	Queuine tRNA-ribosyltransferase
LF82_2247	1.91	1.84	1.81	2.57	1.6	1.82	1.02879	0.00497273	0.0107629	thiD	Phosphomethylpyrimidine kinase
LF82_2249	2.21	2.28	2.64	3.35	1.39	3.05	1.0307	0.00980165	0.0199154	thiF	adenylyltransferase thiF
LF82_2252	12.04	10.13	10.35	16.47	5.71	17.34	1.17142	0.00457394	0.00996079	thiI	Thiamine biosynthesis protein thiI
LF82_2253	16.69	17.86	16.23	28.54	19.64	31.82	1.56815	4.21249e-14	2.7301e-13	thiK	Thiamine kinase
LF82_227	3.56	3.04	1.47	5.82	7.82	6.49	2.2715	1.05658e-06	3.83189e-06	LF82_227	hypothetical protein
LF82_2279	47.36	45.78	42.5	69.39	26.4	63.04	1.12554	0.00175174	0.0041257	tolQ	Protein tolQ
LF82_2281	64.85	66.5	65.9	184.98	239.55	191.64	2.59123	1.37619e-27	1.70908e-26	tonB	Protein tonB
LF82_2285	2.56	3.09	2.68	2.27	5.72	2.97	1.36361	0.00349913	0.00776997	torC	Cytochrome c-type protein torC
LF82_230	46.59	43.68	46.29	67.77	127.29	73.69	1.93842	9.84092e-08	3.93551e-07	LF82_230	hypothetical protein
LF82_2300	30.29	29.78	31.57	41.74	73.59	41.04	1.72872	1.29247e-06	4.64701e-06	treF	Cytoplasmic trehalase
LF82_2301	29.55	24.21	30.73	60.92	90.28	54.57	2.24372	7.10182e-12	3.8895e-11	treR	HTH-type transcriptional regulator treR
LF82_2308	42.62	41.09	41.22	148.28	61.88	136.69	2.37332	8.88669e-13	5.21511e-12	trmJ	Uncharacterized tRNA/rRNA methyltransferase yfhQ
LF82_2314	33.61	31.75	34.5	80.42	79.74	81.59	2.20921	2.00341e-53	5.35214e-52	trpH	Protein trpH
LF82_232	2.82	2.99	2.62	4.98	5.86	4.29	1.80658	4.07326e-05	0.000124694	LF82_232	hypothetical protein
LF82_2322	163.92	170.02	155.66	345.03	129.07	347.76	1.64067	1.19938e-05	3.87292e-05	trxA	Thioredoxin 1
LF82_2324	70.62	75.11	75.26	215.47	529.57	217.93	3.1186	1.34365e-10	6.7329e-10	trxC	Thioredoxin 2
LF82_2325	105.43	113.83	105.11	133.98	86.44	126.75	1.01188	1.92514e-07	7.45871e-07	tsf	elongation factor Ts
LF82_2326	4.17	4.61	4.83	14.44	10.57	14.46	2.4571	1.66791e-34	2.6704e-33	tsgA	Protein tsgA
LF82_2329	4.47	3.78	4.36	6.88	4.61	5.14	1.32158	3.46125e-07	1.31551e-06	ttcA	UPF0021 protein ydaO
LF82_2331	0.9	1.62	1.06	1.95	2.32	0.8	1.48842	0.0157967	0.030524	ttdB	L(+)-tartrate dehydratase subunit beta
LF82_2333	1.17	0.79	1.39	2.19	2.5	3.26	2.16962	2.91663e-11	1.544e-10	ttdT	tartrate carrier
LF82_2337	83.6	80.79	82.09	176.39	60.85	172.39	1.62443	4.56796e-05	0.000138316	typA	GTP-binding protein typA/bipA
LF82_2346	36.95	36.5	34.85	68.07	86.95	77.49	2.04341	5.18295e-21	4.77268e-20	ubiA	4-hydroxybenzoate octaprenyltransferase
LF82_2348	163.78	156.33	154.64	294.85	297.07	308.39	1.86295	3.39661e-39	6.19343e-38	ubiC	chorismate--pyruvate lyase
LF82_2351	28.33	26.21	25.21	20.8	40.92	24.78	1.07603	0.00343544	0.00763708	ubiF	2-octaprenyl-3-methyl-6-methoxy-1%2C4-benzoquinol
LF82_2353	36.48	33.84	29.91	60.06	40.16	60.07	1.59034	3.48027e-15	2.40479e-14	ubiH	2-octaprenyl-6-methoxyphenol hydroxylase
LF82_2354	12.32	13.61	10.28	15.84	9.62	16.41	1.12109	3.19734e-05	9.88678e-05	ubiX	3-octaprenyl-4-hydroxybenzoate carboxy-lyase
LF82_2361	26	24.07	24.92	60.03	6.38	61.06	1.63492	0.0193807	0.0365575	ugpC	sn-glycerol-3-phosphate import ATP-binding protein ugpC
LF82_2363	25.61	24.94	29.85	82.33	8.96	81.66	1.97524	0.00433646	0.00948407	ugpQ	glycerophosphoryl diester phosphodiesterase
LF82_2366	3.59	2.71	3.52	4.32	3.71	4.65	1.28868	9.61243e-09	4.21059e-08	uhpC	Regulatory protein uhpC
LF82_2370	0.81	1.04	0.72	0.9	1.75	0.98	1.45609	0.00230741	0.00530128	uidC	Membrane-associated protein uidC
LF82_2378	11.39	10.59	10.8	11.61	12.05	10.64	1.00214	6.69968e-07	2.46675e-06	ulaG	L-ascorbate-6-phosphate lactonase ulaG
LF82_2381	14.44	14.04	11.85	17.89	14.38	20.33	1.3068	1.41812e-08	6.12429e-08	umuD	Protein umuD
LF82_2385	10.26	12.16	10.15	20.26	5.32	19.24	1.34408	0.00544497	0.0116914	usg	USG-1 protein
LF82_239	6.49	7.04	3.84	4.53	17.89	5.75	1.73098	0.0178119	0.0338625	LF82_239	hypothetical protein
LF82_2390	928.9	873.48	821.69	5277.68	4768.68	5614.68	3.50765	5.45649e-210	1.19393e-207	uspD	Universal stress protein D
LF82_2395	35.68	35.14	34.26	105.7	7.82	101.83	1.90308	0.0134168	0.0263576	uvrA	UvrABC system protein A
LF82_2396	57.56	54.94	57.39	212.94	119.9	224.1	2.61715	9.37028e-26	1.0579e-24	uvrB	UvrABC system protein B
LF82_2403	35.25	34.61	31.61	40.81	125.03	36.95	1.98709	0.00048526	0.00126332	uxuA	Mannonate dehydratase
LF82_2405	37.44	40.97	40.14	228.46	194.03	226.85	3.38043	4.67369e-146	5.11324e-144	uxuR	Uxu operon transcriptional regulator
LF82_2417	37.51	34.71	34.9	65.1	62.93	64.94	1.77914	6.19467e-39	1.11626e-37	visC	Protein visC
LF82_2420	1.71	1.84	1.29	1.84	2.99	2.81	1.60119	3.19694e-05	9.88678e-05	wcaA	colanic acid biosynthesis glycosyl transferase
LF82_2427	0.87	0.88	1.06	0.99	1.09	1.02	1.08051	0.00231467	0.00531265	wcaJ	colanic biosynthesis UDP-glucose lipid carrier
LF82_2439	27.19	25.38	25.12	42.86	16.04	42.97	1.28464	0.000661697	0.00168635	wzzE	Lipopolysaccharide biosynthesis protein wzzE
LF82_2448	43.52	40.46	40.8	97.86	114.15	101.03	2.26669	4.87158e-31	6.7833e-30	xerD	Tyrosine recombinase xerD
LF82_2451	46.81	49.61	40.87	52.73	54.31	51.99	1.14793	2.50523e-09	1.14429e-08	xseB	exodeoxyribonuclease 7 small subunit
LF82_246	1.13	1.35	1.15	0.6	2.38	1.69	1.33229	0.0248345	0.0456457	LF82_246	hypothetical protein (EC 131-)
LF82_2461	1.33	0.22	0.44	2.38	3.07	3.55	3.03748	9.45894e-06	3.09792e-05	yaaI	UPF0412 protein yaaI
LF82_2465	36.94	28.39	33.5	57.1	91.44	62.94	2.07054	1.43733e-09	6.69152e-09	yaaX	Uncharacterized protein yaaX
LF82_2468	25.63	19.42	26.97	24.33	22.35	30.26	1.02409	2.14745e-05	6.7818e-05	yacC	Uncharacterized protein yacC
LF82_2471	2.66	2.84	3.45	3.31	3.16	3.31	1.06161	1.95206e-06	6.8839e-06	yach	Uncharacterized protein yach
LF82_2473	7.49	5.37	5.46	5.32	16.41	4.38	1.51122	0.0135553	0.0265841	yadB	glutamyl-Q tRNA(Asp) synthetase
LF82_2474	2.13	1.58	1.81	3.47	4.88	3.04	1.99537	2.24032e-08	9.47907e-08	yadC	Uncharacterized fimbrial-like protein yadC
LF82_2475	14.42	13.24	13.87	13.33	15.56	17.73	1.0945	4.62483e-09	2.08092e-08	yadD	Uncharacterized protein yadD
LF82_2483	0.31	0	0.14	0.54	0.34	0.97	2.84069	0.00817454	0.0169887	yadN	Uncharacterized fimbrial-like protein yadN
LF82_2484	180.89	195.11	185.61	464.93	438.73	525.41	2.2799	5.32105e-72	2.16374e-70	yadR	Uncharacterized protein yadR
LF82_2485	2.01	1.92	3	2.61	2.33	2.91	1.11465	0.00212364	0.00492337	yadS	UPF0126 inner membrane protein yadS
LF82_2136	1247.62	383.35	1252.41	7927.88	8035.14	7689.77	4.03618	5.42088e-07	2.01692e-06	slp	Outer membrane protein slp
LF82_2489	59.09	55.73	47.38	86.17	72.98	83.56	1.5155	7.34119e-19	6.09996e-18	yaeJ	Uncharacterized protein yaeJ
LF82_2490	325.1	313.8	321.71	416.03	931.51	405.51	1.86854	7.04902e-05	0.000207896	yaeP	UPF0253 protein yaeP
LF82_2491	11.54	11.26	14.32	31.12	24.48	32.63	2.1767	4.43947e-28	5.57359e-27	yaeQ	Uncharacterized protein yaeQ
LF82_2495	131.44	120.76	121.15	632.81	232.45	658.37	2.92156	3.15806e-14	2.07008e-13	yafD	UPF0294 protein yafD
LF82_2499	1.81	1.16	1.51	1.61	1.26	2.04	1.03559	0.0219782	0.0408701	yafL	Uncharacterized lipoprotein yafL
LF82_2501	18.84	18.8	23.7	17.26	27.09	19.77	1.0343	0.0042263	0.00926962	yafN	Uncharacterized protein yafN
LF82_2506	15.73	13.81	13.35	24.51	16.78	29.27	1.6272	1.14464e-12	6.64932e-12	yafV	UPF0012 hydrolase yafV
LF82_2518	1.15	1.25	1.82	1.92	1.41	2.49	1.38211	0.00028208	0.00076155	yahI	Carbamate kinase-like protein yahI
LF82_2519	5.29	5.52	5.34	17.1	7.54	14.18	2.16869	2.07351e-11	1.11176e-10	yahJ	Uncharacterized protein yahJ
LF82_2520	31.89	27.18	30.74	52.81	32.47	53.73	1.54165	1.75797e-12	1.01354e-11	yahK	Zinc-type alcohol dehydrogenase-like protein yahK
LF82_2525	23.33	24.3	23.05	41.41	49.55	40.3	1.84586	3.64967e-14	2.38552e-13	yaiI	UPF0178 protein yaiI
LF82_2531	22.93	24.6	22.42	56.79	22.16	58.71	1.86866	5.24018e-07	1.95602e-06	yaiW	Uncharacterized protein yaiW
LF82_2532	9.57	11.38	8.27	10.32	5.28	16.4	1.02115	0.0146319	0.0284405	yaiY	Inner membrane protein yaiY
LF82_2535	84.86	100.13	81	104.62	143.61	99.76	1.35451	1.10042e-05	3.57596e-05	yajD	Uncharacterized protein yajD
LF82_2541	7.09	6.72	8.05	16.78	5.68	18.66	1.8003	2.85984e-05	8.9031e-05	yajR	Inner membrane transport protein yajR
LF82_2545	8.73	14.48	10.51	82.53	346.68	83.09	4.95076	1.05862e-12	6.16521e-12	ybaJ	Uncharacterized protein ybaJ
LF82_2550	66.3	78.54	74.71	68.75	132.02	65.69	1.25879	0.00230139	0.00529377	ybaO	Uncharacterized HTH-type transcriptional regulator
LF82_2552	65.85	61.57	59.35	152.67	172.94	143.6	2.27115	2.80409e-27	3.41772e-26	ybaQ	Uncharacterized HTH-type transcriptional regulator
LF82_2559	15.48	14.74	18.13	21.99	22.86	20.98	1.38279	1.01245e-12	5.90383e-12	ybbA	Uncharacterized ABC transporter ATP-binding protein
LF82_2564	92.26	91.84	91.02	790.59	36.1	798.17	3.42435	6.74207e-05	0.000199355	ybbN	Uncharacterized protein ybbN
LF82_2568	1.37	1.12	1.25	1.45	2.64	1.54	1.54944	0.000199234	0.000551495	ybbY	purine permease ybbY
LF82_2576	0	0.21	0	0.2	0.51	0.83	3.85737	0.0144865	0.0281819	ybcN	Uncharacterized protein ybcN in lambdoid DLP12 prophage regi
LF82_259	3.08	1.88	3.58	1.77	6.29	5.41	1.67911	0.0104669	0.0211037	LF82_259	hypothetical protein
LF82_2596	206.8	280.7	272	11338.5	2858.2	10376	5.88553	1.70857e-34	2.72601e-33	ybeD	UPF0250 protein ybeD
LF82_2598	33.09	34.96	28.46	35.84	71.19	32.61	1.50455	0.000472238	0.00123082	ybeM	UPF0012 hydrolase ybeM
LF82_2602	1174.59	1196.66	1293.98	7495.12	9088.85	8326.78	3.71674	2.90263e-68	1.08435e-66	ybfA	Uncharacterized protein ybfA
LF82_2603	4.42	3.21	3.55	4.64	2.39	5.2	1.02558	0.0142977	0.0278382	ybfE	Uncharacterized protein ybfE
LF82_2604	31.18	32.92	25.97	46.58	30.28	45.68	1.35784	1.06967e-09	5.03602e-09	ybfF	esterase ybfF
LF82_2608	32.11	34.12	33.66	43.98	28.72	39.44	1.09196	9.54609e-08	3.8276e-07	ybgC	acyl-CoA thioester hydrolase ybgC
LF82_261	0.96	0.62	0.79	0.67	1.13	0.74	1.04777	0.0084601	0.0175188	LF82_261	hypothetical protein
LF82_2611	2.02	1.79	2.22	2.19	2.45	2.38	1.15238	5.54242e-06	1.86711e-05	ybgH	Inner membrane transporter ybgH
LF82_2616	113.72	99.51	112.1	1189.01	1582.28	1178.1	4.56083	2.37914e-66	8.81626e-65	ybgS	Uncharacterized protein ybgS
LF82_2618	8.36	8.96	8.69	20.49	7.44	23.67	1.87622	6.33772e-06	2.12568e-05	ybhA	Phosphatase ybhA
LF82_2619	24.99	24.53	24.86	64.14	30.13	67.63	2.02009	1.0815e-10	5.46699e-10	ybhB	UPF0098 protein ybhB
LF82_262	8.84	7	8.79	8.19	14.48	9.26	1.32755	9.48924e-05	0.00027562	LF82_262	host specificity protein
LF82_2621	1.31	1.56	1.34	2.03	1.58	1.55	1.22599	0.000457485	0.00119576	ybhD	Uncharacterized HTH-type transcriptional regulator
LF82_2627	7.77	7.19	6.32	20.99	3.81	19.74	1.94314	0.000781067	0.00196765	ybhK	UPF0052 protein ybhK
LF82_2636	71.55	78.51	58.41	113.69	211.13	129.79	2.1037	4.97532e-08	2.04853e-07	ybhT	Uncharacterized protein ybhT
LF82_2639	18.65	16.77	15.61	63.98	8.9	63.76	2.29333	0.000342377	0.000912014	ybiH	Uncharacterized HTH-type transcriptional regulator
LF82_2640	142.4	120.52	133.16	798.48	430.51	832.89	3.2897	1.90785e-37	3.32067e-36	ybiI	Uncharacterized protein ybiI
LF82_2641	52.97	56.95	60.58	38299.5	43737.7	36954.3	10.398	0	0	ybiJ	UPF0379 protein ybiJ
LF82_2642	652.78	631.78	607.87	12686.2	2574.29	13972.1	4.81441	8.52528e-19	7.04562e-18	ybiM	UPF0379 protein ybiM
LF82_2643	4.79	2.88	4.27	8.33	3.22	7.75	1.59001	0.000110536	0.000318441	ybiN	UPF0049 protein ybiN
LF82_2647	46.11	48.64	43.6	148.63	61.55	142.37	2.24652	5.49682e-11	2.84435e-10	ybiS	Uncharacterized protein ybiS
LF82_2649	4.08	3.31	3.12	22.45	8.06	20.87	3.18336	1.38378e-14	9.29602e-14	ybiV	Sugar phosphatase supH
LF82_2651	5.21	3.76	6.9	12.13	5.87	10.57	1.76101	1.35326e-06	4.8529e-06	ybiX	PKHD-type hydroxylase ybiX
LF82_2656	18.68	19.16	20.17	30.47	12.06	23.6	1.09389	0.00145789	0.00349295	ybjG	undecaprenyl-diphosphatase ybjG
LF82_2657	8.42	9.34	10.73	16.01	16.67	24.94	1.94736	2.03575e-08	8.68547e-08	ybjH	Uncharacterized protein ybjH
LF82_2659	2.17	2.59	2.02	2.44	2.72	2.51	1.11593	0.000100666	0.000290918	ybjJ	Inner membrane protein ybjJ
LF82_2663	28.15	23.82	26.18	23.87	30.37	26.77	1.00381	4.10585e-05	0.000125608	ybjN	Uncharacterized protein ybjN
LF82_2664	3.12	3.73	2.58	5.84	2.28	7.22	1.59089	0.000636823	0.00162657	ybjO	Inner membrane protein ybjO
LF82_2670	35.48	32.16	33.3	107.71	10.55	105.63	2.01903	0.00462201	0.0100512	ybjX	Uncharacterized protein ybjX
LF82_2672	18.81	18.02	17.14	416.62	70.43	420.3	4.94639	1.02745e-16	7.75229e-16	ycad	Uncharacterized MFS-type transporter ycad
LF82_2678	20.94	14.35	16.6	63.59	25.66	63.91	2.42155	6.20618e-08	2.53038e-07	ycaR	UPF0434 protein ycaR
LF82_2679	231.02	221.58	221.37	157.48	450.16	163.36	1.17382	0.0235291	0.0434201	ycbB	Uncharacterized protein ycbB
LF82_2683	208.6	196.79	186.87	342.54	140.4	342.71	1.37756	5.71489e-05	0.000170187	ycbK	Uncharacterized protein ycbK
LF82_2688	24.04	26.33	26.01	1489.62	158.93	1474.63	6.22158	4.00046e-19	3.36053e-18	yccA	Inner membrane protein yccA
LF82_2691	47.81	52.62	44.81	207.41	322.22	220.28	3.33337	2.40021e-25	2.664e-24	yccK	Sulfurtransferase tusE
LF82_2692	1.39	1.44	0.87	2.77	1.51	1.92	1.65699	3.23823e-05	9.99711e-05	yccM	electron transport protein yccM
LF82_2701	23.17	22.04	18.2	30.72	9.23	30.69	1.04274	0.0201815	0.0378971	ycdX	hydrolase ycdX
LF82_2703	23.04	24.04	19.44	28.84	17.51	33.23	1.16778	9.93602e-06	3.24492e-05	ycdZ	Inner membrane protein ycdZ
LF82_2704	11.09	11.51	10.93	13.37	10.93	14.61	1.13501	5.87442e-12	3.24435e-11	yceA	UPF0176 protein yceA
LF82_2705	47.12	47.25	38.95	59.06	37.67	54.26	1.09796	3.30341e-07	1.26073e-06	yceB	Uncharacterized lipoprotein yceB
LF82_2708	8.3	8	8.12	11.01	4.03	13.27	1.1011	0.00832462	0.0172772	yceG	Uncharacterized protein yceG
LF82_271	7.96	7.25	6.03	12.04	5	11.58	1.32707	0.000608886	0.00156391	LF82_271	tail component of prophageCP-933K%2C Pu tat ive tail component of prophage CP-933K (Putativeminorta il pr otein)
LF82_2710	23.18	24.64	22.86	33.11	41.32	32.73	1.55239	7.43197e-10	3.53885e-09	yceI	Protein yceI
LF82_2711	1.99	1.94	3.21	7.17	5.95	6.92	2.43526	1.22113e-12	7.08471e-12	yceJ	Cytochrome b561 homolog 2
LF82_2719	15.62	17.39	14.77	84.18	68.41	90.79	3.27551	1.4731e-79	7.27839e-78	ycfJ	Uncharacterized protein ycfJ
LF82_272	5.93	6.02	6.17	10.39	4.12	9	1.27811	0.000522947	0.00135683	LF82_272	tail component of prophageCP-933K
LF82_2722	217.46	200.57	196.68	158.55	443.8	170.35	1.32185	0.00993808	0.0201517	ycfP	UPF0227 protein ycfP
LF82_2723	15.46	13.12	13.93	131.67	70.77	143.15	3.92687	2.48991e-44	5.29681e-43	ycfQ	Uncharacterized HTH-type transcriptional regulator
LF82_2728	35.49	32.09	27.87	42.96	49.72	39.2	1.41197	1.2292e-08	5.33856e-08	ycgE	Uncharacterized HTH-type transcriptional regulator
LF82_2733	12.72	15.34	13.92	20.02	23.3	26.3	1.67247	5.62605e-12	3.11467e-11	ycgl	Uncharacterized protein ycgl
LF82_2739	17.68	17.03	15.03	38.99	66.31	40.47	2.51214	8.35576e-13	4.9224e-12	ychA	Protein sirB1
LF82_2740	6.08	5.05	5.71	5.93	17.66	6.47	1.82809	0.00085802	0.00214739	ychE	UPF0056 membrane protein yhcE
LF82_2741	38.24	34.61	34.01	125.87	26.87	120.58	2.23629	2.51718e-05	7.88441e-05	ychF	GTP-dependent nucleic acid-binding protein engD
LF82_2747	22.15	19.58	23.57	37.72	58.17	43.4	2.06006	1.54661e-10	7.68287e-10	ychQ	Protein sirB2
LF82_2748	18.56	16.19	13.6	50.8	29.63	51.2	2.35603	3.20213e-18	2.53686e-17	yciA	acyl-CoA thioester hydrolase yciA
LF82_2749	38.32	37.57	38.26	42.19	118.16	47.41	1.8616	0.000282437	0.000762065	yciB	intracellular septation protein
LF82_2750	23.84	23.51	24.96	33.93	70.4	34.62	1.91718	4.76235e-06	1.61856e-05	yciC	UPF0259 membrane protein yciC
LF82_2757	30.43	31.52	32.43	107.27	19.65	110.77	2.20839	0.000130343	0.000369937	yciM	Uncharacterized protein yciM
LF82_2758	234.01	203.56	209.6	1117.13	893.63	1110.86	3.1996	1.17413e-151	1.34878e-149	yciN	Protein yciN
LF82_2759	39.44	38.88	35.65	81.52	84.31	77.09	2.03299	8.44256e-27	9.97263e-26	yciO	Uncharacterized protein yciO
LF82_2761	77.69	72.51	86.1	399.06	82.36	439	2.83343	2.28913e-07	8.83913e-07	yciS	Inner membrane protein yciS
LF82_2763	17.8	16.99	18.58	24.89	17.36	25.06	1.25833	1.69874e-07	6.62625e-07	yciU	UPF0263 protein yciU
LF82_2780	24.03	25.72	25.51	92.08	2.69	86.98	2.13462	0.0216774	0.0403596	ycjX	Uncharacterized protein ycjX
LF82_2783	17.88	15.83	14.24	23.85	21.39	20.38	1.38581	2.13451e-11	1.14313e-10	ydal	Uncharacterized protein ydal
LF82_2784	32.4	29.13	32.3	66.26	42.92	65.02	1.80608	5.80419e-21	5.29171e-20	ydaM	Uncharacterized protein ydaM
LF82_2789	15.76	14.91	14.65	88.87	32.31	84.81	3.07765	9.4432e-16	6.74829e-15	ydbK	pyruvate-flavodoxin oxidoreductase
LF82_279	2.51	2.17	0.93	2.79	3.49	2.86	1.64279	0.00238796	0.0054672	LF82_279	hypothetical protein
LF82_2798	7.02	6.78	7.09	11.99	14.38	13.56	1.8816	4.36453e-13	2.63189e-12	ydcN	Uncharacterized HTH-type transcriptional regulator
LF82_2807	20.58	14.7	19.55	21.51	29.8	20.39	1.35285	0.000211002	0.000581494	ydcX	Uncharacterized protein ydcX
LF82_2808	210.02	194.55	192.8	211.23	266.35	212.55	1.16135	9.01894e-07	3.28905e-06	ydcY	Uncharacterized protein ydcY
LF82_281	48.19	51.87	51.52	154.64	91.76	166.15	2.35389	1.42582e-23	1.49581e-22	LF82_281	hypothetical protein
LF82_2813	28.33	33.22	26.32	47.89	22.19	49.92	1.3506	3.50129e-05	0.000107759	yddM	Uncharacterized HTH-type transcriptional regulator
LF82_2815	6.21	6.48	7.79	77.48	39.35	76.92	4.14722	1.74128e-43	3.55522e-42	ydeA	Sugar efflux transporter
LF82_2822	0.23	0.39	0.15	0.52	0.64	0.31	1.90468	0.0110916	0.022285	ydeQ	Uncharacterized fimbrial-like protein ydeQ
LF82_2826	58.91	70.89	51.69	60.29	100.62	60.04	1.23259	0.00356744	0.0079152	ydfB	Uncharacterized protein ydfB
LF82_2829	75.53	75.5	73.47	130.34	161.89	132.67	1.86331	3.49185e-17	2.68761e-16	ydfG	NadP-dependent L-serine/L-allo-threonine dehydrogenase
LF82_2836	1.33	1.79	1.43	2.98	4.11	2.26	2.01553	5.39744e-05	0.000161783	ydfQ	lysozyme from lambdoid prophage Qin
LF82_2837	1.89	1.28	1.62	2.06	3.36	3.35	1.81517	0.00657476	0.0139029	ydfR	Uncharacterized protein ydfR
LF82_2852	8.22	9.77	14.22	10.76	32.64	25.91	2.08068	0.000253335	0.000690437	ydhI	Uncharacterized protein ydhI
LF82_2856	3.97	4.38	4.7	16.36	4.15	15.58	2.35421	3.84858e-06	1.31775e-05	ydhM	Uncharacterized HTH-type transcriptional regulator
LF82_2858	3.03	3.57	3.32	4.36	3.46	5.65	1.35464	1.10692e-07	4.39992e-07	ydhP	Inner membrane transport protein ydhP
LF82_286	1.72	2.71	1.47	2.99	2.14	4.19	1.58297	0.00949848	0.0193894	LF82_286	regulatory protein
LF82_2860	99.24	107.31	100.96	104.97	144.31	95.2	1.12814	0.000176229	0.000492263	ydhR	Protein ydhR
LF82_287	130.29	127.77	116.61	291.31	322.95	273.32	2.19516	1.34836e-24	1.45098e-23	LF82_287	transcriptional regulator
LF82_2873	249.43	196.9	252.41	794.92	90.28	735.5	2.07984	0.00190254	0.00445347	ydiH	Uncharacterized protein ydiH
LF82_2884	1.78	1.48	1.16	2.11	2.65	3.04	1.73611	7.18242e-08	2.91291e-07	ydiS	electron transfer flavoprotein-quinone
LF82_2899	7.88	4.9	5.2	8.91	15.47	10.76	1.92738	1.12999e-06	4.09165e-06	ydjM	Inner membrane protein ydjM
LF82_2909	0.94	1.05	0.65	2.6	10.53	3.51	3.64436	2.50277e-08	1.05604e-07	yeaI	Inner membrane protein yeaI
LF82_2910	11.33	13.12	11.19	34.21	16.31	31.25	2.09957	6.79015e-12	3.73661e-11	yeaJ	Uncharacterized protein yeaJ
LF82_2915	232.74	247.53	221.05	234.7	289.03	222.94	1.04745	2.91468e-05	9.0508e-05	yeaO	Uncharacterized protein yeaO
LF82_2918	1.56	1.58	1.78	508.22	1991.66	526.93	10.2993	5.28491e-44	1.10887e-42	yeaR	Uncharacterized protein yeaR
LF82_2919	63.52	60.94	54.47	210.83	312.9	203.99	2.98533	1.4343e-21	1.34777e-20	yeaY	Uncharacterized lipoprotein yeaY
LF82_2924	36.53	32.94	39.94	212.67	79.99	194.17	3.0533	7.41391e-17	5.63089e-16	yebE	Inner membrane protein yebE
LF82_2926	303.64	296.53	302.97	606.94	380.84	586.14	1.7183	7.91697e-22	7.5474e-21	yebG	Uncharacterized protein yebG
LF82_2929	3.74	8.62	8.11	12.71	5.96	12.43	1.51821	0.00241419	0.00552176	yebO	Uncharacterized protein yebO
LF82_293	2	2.43	1.82	22.32	10.76	19.91	4.00179	5.18313e-20	4.56254e-19	LF82_293	hypothetical protein
LF82_2930	2.16	2.17	2.02	4.43	3.82	5.12	1.99213	2.71954e-19	2.31413e-18	yebQ	Uncharacterized transporter yebQ
LF82_2938	158.22	131.33	131.65	127.53	265.18	166.49	1.37203	0.000296646	0.000797127	yecA	Uncharacterized protein yecA
LF82_2940	17.02	17.33	16.97	99.13	14.48	95.72	2.90139	3.39812e-06	1.16961e-05	yecD	Isochorismatase family protein yecD
LF82_2941	4.18	4.37	3.35	14.45	1.63	14.42	2.22517	0.00152259	0.00363633	yecE	Uncharacterized protein yecE
LF82_2954	5.16	5.08	4.45	6.7	7.91	5.68	1.41623	4.27363e-06	1.45786e-05	yedJ	Uncharacterized protein yedJ
LF82_2958	16.9	11.8	12.39	40.16	62.67	49.62	2.85296	8.17889e-17	6.20165e-16	yedR	Inner membrane protein yedR
LF82_2968	2.9	2.78	2.57	2.86	3.18	3.87	1.18738	2.53236e-07	9.74555e-07	yeeO	Uncharacterized transporter yeeO
LF82_2969	704.32	645.06	645.59	1829.32	2849.87	1765.75	2.66377	4.97023e-16	3.61364e-15	yeex	UPF0265 protein yeex
LF82_2970	40.71	35.87	32.71	49.51	100.26	49.95	1.83921	8.77831e-06	2.88735e-05	yeeY	Uncharacterized HTH-type transcriptional regulator
LF82_2971	228.77	205.18	198.11	290.58	263.84	282.08	1.33437	1.10037e-22	1.10882e-21	yeeZ	Protein yeeZ
LF82_2972	599.69	583.57	612.87	1069.39	1223.58	977.4	1.82085	1.24966e-15	8.84777e-15	yefM	Antitoxin yefM
LF82_2978	0.27	0.12	0	0.69	0.39	0.83	3.10979	0.00206682	0.00481305	yegl	Uncharacterized protein yegl
LF82_2979	1399.14	1387.15	1355.26	1750.84	1928.22	1932.57	1.38353	1.22398e-16	9.18983e-16	yegP	UPF0339 protein yegP
LF82_2980	7.61	7.48	6.84	12.71	5.63	12.65	1.39609	2.82451e-05	8.79905e-05	yegQ	Uncharacterized protease yegQ
LF82_2986	4.91	4.77	5.7	5.66	8.97	6.28	1.40036	3.04007e-05	9.41949e-05	yegW	Uncharacterized HTH-type transcriptional regulator
LF82_299	105.21	107.21	105.82	155.25	280.05	149.9	1.84284	7.45816e-07	2.73506e-06	LF82_299	Arac type regulator
LF82_3012	9.5	9.09	9.64	439.23	70.5	492.62	6.02186	3.68968e-22	3.62267e-21	yeiH	UPF0324 inner membrane protein yeiH
LF82_3033	0.53	0.52	0.74	0.76	0.82	1.26	1.58425	4.97608e-05	0.000149837	yfaA	Uncharacterized protein yfaA
LF82_3037	1.49	1.43	2.36	2.95	2.77	4.36	1.85941	4.93804e-07	1.85378e-06	yfaP	Uncharacterized protein yfaP
LF82_3039	1.69	1.74	1.61	2.86	2.43	3.6	1.72846	7.4573e-19	6.18525e-18	yfaS	UPF0192 protein yfaS
LF82_3040	0.58	0.39	1.14	0.75	1.06	1.54	1.60794	0.0125183	0.0247724	yfaT	Uncharacterized protein yfaT
LF82_3042	1.1	0.97	1.32	2.21	1.67	1.47	1.59496	4.83131e-06	1.64079e-05	yfaV	Inner membrane transport protein yfaV
LF82_3046	1.82	3.06	2.09	6.19	4.12	6.96	2.23652	3.81405e-09	1.72836e-08	yfaZ	Uncharacterized protein yfaZ
LF82_3064	12.32	11.73	13.04	11.99	30.79	18.07	1.6888	0.000150256	0.000423292	yfcG	Uncharacterized GST-like protein yfcG
LF82_3071	80.11	80.45	74.87	479.4	79.73	556.77	3.11432	3.33808e-07	1.27185e-06	yfcZ	UPF0381 protein yfcZ
LF82_3083	3.41	4.49	3.08	6.59	13.48	6.39	2.24248	2.14311e-06	7.53481e-06	yfen	Uncharacterized protein yfen
LF82_3087	38.97	34.69	34.04	43.21	72.56	42.13	1.52079	1.92707e-05	6.10262e-05	yfeY	Uncharacterized protein yfeY
LF82_3092	93.9	90.04	92.85	142.42	105.44	154.76	1.45482	1.02128e-21	9.67255e-21	yfgC	TPR repeat-containing protein yfgC
LF82_3096	1.51	1.74	2.13	1.12	4.5	1.87	1.48305	0.0246112	0.0452898	yfgI	Uncharacterized protein yfgI
LF82_3098	37.86	32.64	38.49	48.01	28.34	53.84	1.16569	2.76076e-06	9.64692e-06	yfgM	UPF0070 protein yfgM
LF82_3101	26.96	25.78	22.42	116.19	26.64	100.22	2.57826	3.21088e-07	1.22643e-06	yfhB	Uncharacterized protein yfhB
LF82_3104	5.05	5.35	5.84	65.02	24.75	59.71	4.10145	5.20211e-27	6.22493e-26	yfhH	Uncharacterized HTH-type transcriptional regulator
LF82_3106	3.07	4.15	2.36	8.01	1.31	6.12	1.56267	0.0224357	0.0416197	yfhL	Uncharacterized ferredoxin-like protein yfhL
LF82_311	13.15	13.6	18.75	60.97	39.57	62.91	2.7598	3.42363e-28	4.34574e-27	LF82_311	hypothetical protein
LF82_3111	2184.1	2277.47	2103.63	16372.2	15403.4	17077.8	3.82605	9.0973e-216	2.0901e-213	yfiD	Autonomous glycyl radical cofactor
LF82_3114	22.35	17.39	17.63	30.65	10.81	28.89	1.1899	0.00276123	0.00626323	yfiH	UPF0124 protein yfiH
LF82_3118	137.41	118.09	117.05	153.29	125.07	140.81	1.0976	1.86652e-13	1.15744e-12	yfiO	UPF0169 lipoprotein yfiO
LF82_3123	16.21	25.78	20.26	41.89	26.23	40.76	1.72889	1.1798e-08	5.12883e-08	yfjF	UPF0125 protein yfjF
LF82_3124	24.43	24.93	23.44	74.89	22.22	78.11	2.15317	1.66509e-06	5.90362e-06	yfjG	UPF0083 protein yfjG
LF82_3126	24.28	20.78	21.05	78.21	31.04	74.32	2.37268	2.53099e-11	1.35074e-10	ygad	Protein ygad
LF82_3129	743.75	815.88	865.78	686.88	1160.42	946.97	1.16764	0.000211773	0.000583043	ygaM	Uncharacterized protein ygaM
LF82_313	204.2	217.47	203.45	280.71	277.63	306.37	1.40584	1.41212e-23	1.48482e-22	LF82_313	hypothetical protein
LF82_3132	10.32	10.82	8.52	22.6	10.98	27.88	1.94532	5.28026e-07	1.96938e-06	ygaV	Uncharacterized HTH-type transcriptional regulator
LF82_3133	13.31	13.8	10.94	1259.53	474.77	1342.41	7.22952	3.67123e-73	1.51976e-71	ygaW	Uncharacterized protein ygaW
LF82_3136	9.07	6.78	10.4	75.47	106.41	87.7	4.31133	2.91681e-47	6.76905e-46	ygbA	Uncharacterized protein ygbA
LF82_3137	11.75	14.56	11.71	124.94	103.6	127.9	4.1691	8.23755e-87	4.61604e-85	ygbE	Inner membrane protein ygbE
LF82_3145	16	15.84	16.8	29.31	32.64	27.42	1.82387	2.84831e-16	2.09408e-15	ygcF	Uncharacterized protein ygcF
LF82_3149	2.32	1.25	1.31	2.48	1.45	1.31	1.01884	0.0251011	0.0460805	ygcQ	electron transfer flavoprotein subunit ygcQ
LF82_3151	0.36	0.44	0.48	0.61	0.78	0.73	1.66808	0.00035316	0.000939102	ygcS	Inner membrane metabolite transport protein ygcS
LF82_3155	2.89	3.38	5.51	11.52	6.65	14.6	2.39176	2.17666e-08	9.24377e-08	ygdD	UPF0382 inner membrane protein ygdD
LF82_3158	46.05	52.1	40.36	61.08	312.53	61.5	2.69288	0.000244673	0.00066961	ygdI	Uncharacterized lipoprotein ygdI
LF82_3159	7.39	6.75	7.38	10.19	7.97	11.5	1.37984	2.92942e-13	1.78761e-12	ygdL	Uncharacterized protein ygdL
LF82_3169	50.81	51.61	49.08	277.38	99.91	285.43	3.0215	7.0361e-15	4.77561e-14	ygfB	UPF0149 protein ygfB
LF82_3183	14.33	17.98	16.73	16.03	19.75	20.4	1.1409	5.44219e-06	1.83739e-05	yggD	Uncharacterized protein yggD
LF82_3192	13.78	13.32	13.32	33.37	31.39	31.68	2.18919	1.93951e-36	3.30076e-35	yggS	UPF0001 protein yggS
LF82_3194	22.58	14.11	23.97	28.58	12.56	25.86	1.04035	0.00663001	0.0140133	yggU	UPF0235 protein yggU
LF82_3197	18	17.23	19.05	38.88	22.21	41.33	1.82304	3.87024e-13	2.34614e-12	yghA	Uncharacterized oxidoreductase yghA
LF82_3198	82.66	91.48	88.68	142.45	34.83	151	1.20067	0.0171852	0.0328068	yghB	Inner membrane protein yghB
LF82_3204	0.71	0.6	0.71	1.16	1.85	1.01	1.94906	4.25886e-05	0.000129945	yghO	uncharacterized protein yghO (Fragment)
LF82_3213	95.3	85.19	91.85	208.92	88	213.35	1.80488	8.72009e-08	3.51173e-07	ygiB	UPF0441 protein ygiB
LF82_3215	11.01	11.41	9.98	46.59	81.54	45.86	3.38279	2.25543e-20	2.00847e-19	ygiD	Uncharacterized protein ygiD
LF82_3217	6.6	6.4	6.5	12.15	9.72	12.4	1.73727	3.12295e-18	2.4784e-17	ygiH	UPF0078 membrane protein ygiH
LF82_3222	332.87	349.01	319.41	1167.99	613.53	1153.54	2.46054	3.29355e-22	3.24761e-21	ygiW	Protein ygiW
LF82_3224	13.62	13.79	11.48	46.06	20.51	49.2	2.46882	8.52576e-13	5.01612e-12	ygjD	O-sialoglycoprotein endopeptidase
LF82_3228	0.99	0.32	0.95	1.53	1.7	1.52	1.99944	2.2194e-05	6.99942e-05	ygjJ	Uncharacterized protein ygjJ
LF82_3231	12.88	14.01	10.34	27.24	36.15	33.33	2.32068	1.82568e-17	1.40992e-16	ygjP	Uncharacterized protein ygjP
LF82_3234	6.74	6.08	8.5	11.54	4.36	9.53	1.15767	0.0025698	0.00586017	ygjV	Inner membrane protein ygjV
LF82_3237	16.79	17.43	13.66	400.54	436.32	393.17	5.623	3.92558e-139	4.00846e-137	yhaK	Pirin-like protein yhaK
LF82_3238	34.09	37.81	40.87	78.43	106.51	86.75	2.23003	6.40573e-15	4.36711e-14	yhal	Uncharacterized protein yhal
LF82_3241	137.05	139.25	141.41	230.28	440.2	219.97	2.0721	2.84517e-07	1.09037e-06	yhaV	Uncharacterized protein yhaV
LF82_3242	55.29	49.33	45.22	179.36	29.53	183.05	2.26081	0.000158354	0.000445037	yhbC	UPF0090 protein yhbC
LF82_3243	22.61	23	21.99	26.5	25.8	32.47	1.24983	6.49937e-17	4.94447e-16	yhbE	Uncharacterized GTP-binding protein yhbZ
LF82_3246	10.03	9.33	10.19	13.39	19.56	13.16	1.60851	1.47733e-06	5.27046e-06	yhbQ	UPF0213 protein yhbQ
LF82_3254	309.94	286.3	293.46	288.96	557.14	296.09	1.33406	0.000596269	0.00153752	yhcB	cytochrome d ubiquinol oxidase subunit III
LF82_3256	3.38	4.19	3.02	5.13	8	6.65	1.84378	1.87593e-08	8.03346e-08	yhcG	Uncharacterized protein yhcG
LF82_3259	25.33	24.78	25.85	2915.53	1899.09	2897.02	7.58639	0	0	yhcN	UPF0379 protein yhcN
LF82_3263	1.74	2.02	1.04	1.17	3.76	2	1.50034	0.0107027	0.0215508	yhdJ	Uncharacterized adenine-specific methylase yhdJ
LF82_3264	30.6	25.95	25.08	140.24	111.06	188.79	3.34596	1.5342e-51	3.93836e-50	yhdL	Uncharacterized protein yhdL
LF82_3265	66.03	57.71	54.93	593.07	89.42	668.78	3.7862	1.68643e-09	7.8195e-09	yhdN	Uncharacterized protein yhdN
LF82_3269	4.85	6.77	5.24	728.19	62.37	788.07	7.40735	1.02858e-21	9.68508e-21	yhdV	Uncharacterized protein yhdV
LF82_3274	137.15	133.56	125.47	3919.71	1236.06	4378.09	5.47112	5.12164e-37	8.84735e-36	yhel	Protein tusB
LF82_3277	32.79	35.63	34.64	59.89	48.81	65.3	1.67737	4.38383e-31	6.14138e-30	yheO	Uncharacterized protein yheO
LF82_3278	16.96	16.21	16.13	25.68	7.64	24.25	1.11244	0.011404	0.0228527	yhes	Uncharacterized ABC transporter ATP-binding protein yhes
LF82_3285	0	0	0	10.46	6.8	2.09	5.15316	0.00171115	0.00405504	yhfL	Uncharacterized protein yhfL
LF82_3297	414.93	369.91	380.8	1114.71	2199.69	1121.1	2.90248	4.15211e-13	2.50709e-12	yhhA	Uncharacterized protein yhhA
LF82_3301	15.36	16.38	16.7	21.95	9.14	22.38	1.03843	0.00433349	0.00948209	yhhL	Uncharacterized protein yhhL
LF82_3304	5.98	4.31	4.89	14.79	2.4	14.1	1.92128	0.00174322	0.00411618	yhhQ	Inner membrane protein yhhQ
LF82_3307	49.32	43.99	45.4	157.3	146.14	169.18	2.69688	9.59459e-112	7.60123e-110	yhhW	Protein yhhW
LF82_3314	2.97	2.99	3.44	3.14	4.44	2.5	1.05998	0.0030335	0.00682945	yhiN	Uncharacterized protein yhiN
LF82_3317	29.74	28.74	29.97	50.76	17.92	43.69	1.2427	0.00102584	0.00252613	yhiR	Uncharacterized protein yhiR
LF82_3319	1.31	0.68	1.2	1.7	6.01	2.42	2.66092	9.99661e-05	0.000289442	yhjB	HTH-type transcriptional regulator yhjB
LF82_3328	10.48	11.59	10.79	23.58	5.62	20.28	1.47279	0.00340075	0.00758197	yhjR	Uncharacterized protein yhjR
LF82_3330	2.62	2.19	1.64	119.16	164.39	137.87	6.9626	2.24055e-109	1.68776e-107	yhjX	Inner membrane protein yhjX
LF82_3335	7.82	6.64	6.3	89.49	9.6	85.64	4.02417	9.60893e-09	4.21059e-08	yiad	Inner membrane lipoprotein yiad
LF82_3337	822.09	768.69	711.82	2436.06	980.46	2365.37	2.22553	2.58971e-11	1.38048e-10	yiaG	Uncharacterized HTH-type transcriptional regulator yiaG
LF82_3338	41.35	39.24	39.83	112.21	101.47	107.54	2.34654	5.56302e-70	2.18479e-68	yiaJ	HTH-type transcriptional regulator yiaJ
LF82_3347	10.82	9.16	12.25	9	14.77	10.56	1.04555	0.00111498	0.00272809	yibH	Inner membrane protein yibH
LF82_3348	5.63	6.03	6.57	12.38	19.28	11.63	2.22597	3.71617e-08	1.54532e-07	yibi	Uncharacterized protein yibi
LF82_3349	8.26	8.59	11.24	20.83	6.01	24.92	1.76484	0.000375864	0.000994296	yibK	Uncharacterized tRNA/rRNA methyltransferase yibK
LF82_3350	44.99	37.76	38.54	63.37	41.32	57.22	1.33943	6.52652e-11	3.35827e-10	yibL	Uncharacterized protein yibL
LF82_3353	29.62	30.65	31.75	104.39	64.2	107.14	2.49409	1.85931e-30	2.53517e-29	yicC	Protein yicC
LF82_3355	1.95	1.97	1.29	6.19	2.04	4.93	2.23197	6.53229e-06	2.18456e-05	yicG	UPF0126 inner membrane protein yicG
LF82_3360	10.15	13.51	11.01	13.5	10.41	12.5	1.00448	6.12802e-05	0.000181901	yicN	Uncharacterized protein yicN
LF82_3365	219.44	239.35	244.09	269.2	572.26	308.64	1.69616	4.5951e-05	0.000139002	yidB	Uncharacterized protein yidB
LF82_3380	13.28	14.55	14.58	31.65	8.75	33.18	1.67778	0.00041344	0.00108558	yieG	Inner membrane protein yieG
LF82_3381	17.19	16.28	16.7	21.39	23.13	18.16	1.2668	5.87751e-08	2.40491e-07	yieH	Phosphatase yieH
LF82_3397	14.34	15.82	14.93	53.73	13.01	51.83	2.27726	5.49523e-06	1.85257e-05	yihA	GTP-binding protein engB
LF82_3408	18.4	18.55	14.96	20.03	30.25	22.83	1.4426	1.50701e-06	5.3597e-06	yiiR	Uncharacterized protein yiiR
LF82_3409	591.09	540.78	504.99	8226.22	6762.83	7814.06	4.73532	2.38224e-297	9.12198e-295	yiiS	UPF0381 protein yiiS
LF82_3410	532.55	522.19	585.67	1029.48	997.95	1043.84	1.84614	1.01224e-36	1.73554e-35	yiiU	Uncharacterized protein yiiU
LF82_3413	3.18	3.22	4.45	4.84	2.87	4.91	1.13333	0.000228913	0.000629477	yijE	Uncharacterized inner membrane transporter yiJE
LF82_3418	9.39	7.24	8.81	6.86	14.37	8.64	1.20321	0.00325701	0.00728979	yjaB	Uncharacterized acetyltransferase yjaB
LF82_3420	25.41	23.83	28.59	42.93	75.93	29.87	1.9093	1.66229e-05	5.29696e-05	yjaH	Uncharacterized protein yjaH
LF82_3422	54.31	64.92	66.07	56.02	70.62	100.7	1.2254	2.30099e-05	7.2418e-05	yjbE	Uncharacterized protein yjbE
LF82_3425	1.28	0.89	0.93	1.25	1.03	1.54	1.19953	4.03827e-05	0.000123706	yjbH	Uncharacterized lipoprotein yjbH
LF82_3426	1052.08	889.81	922.5	1398.29	492.67	1402.68	1.09609	0.00451911	0.00984605	yjbJ	UPF0337 Protein YjbJ
LF82_3429	21.85	30.32	28.42	463.36	110.64	485.13	4.59228	1.26926e-18	1.03409e-17	yjcB	Uncharacterized protein yjcB
LF82_3431	8.08	7.37	7.03	12.01	4.84	13.07	1.30531	0.000474392	0.00123573	yjcD	Inner membrane protein yjcD
LF82_3454	2.42	2.17	2.55	3.21	3.37	3.31	1.40331	9.1917e-10	4.34526e-09	yjeM	Inner membrane transporter yjeM
LF82_3462	0.62	0.72	0.12	0.81	1.96	1.06	2.35845	0.00204838	0.00477539	yjfK	Uncharacterized protein yjfK
LF82_3468	361.67	325.79	340.98	392.43	662.69	380.84	1.46378	5.52263e-05	0.000165104	yjfY	UPF0379 protein yjfY
LF82_3469	125.8	118.96	121.87	142.65	260.32	139.16	1.53051	4.41463e-05	0.000134165	yjgA	UPF0307 protein yjgA
LF82_3474	23.41	21.77	21.81	43.81	33.83	48.6	1.82994	2.14199e-32	3.17499e-31	yjgP	Inner membrane protein yjgP
LF82_3493	17.29	21.89	17.72	59.33	32.6	47.76	2.21311	7.61835e-16	5.4783e-15	yjjA	Uncharacterized protein yjjA
LF82_3498	55.31	54.6	51.71	95.47	42.06	94.51	1.41934	1.30647e-05	4.20688e-05	yjjK	Uncharacterized ABC transporter ATP-binding protein yjjK
LF82_3508	577.73	576.02	580.33	960.38	1128.45	1143.07	1.84558	5.10853e-22	4.96273e-21	yjjZ	Uncharacterized protein yjjZ
LF82_3509	148.12	158.6	158.41	144.67	287.99	144.86	1.27898	0.00143645	0.00344853	yjtD	Uncharacterized tRNA/rRNA methyltransferase lasT
LF82_3519	9.75	11.3	8.98	23.75	65.79	24.94	2.93451	7.67255e-08	3.10073e-07	ykgJ	Uncharacterized protein ykgJ
LF82_3538	989.42	912.74	976.26	27318.7	6206.94	31336.4	5.36731	1.08348e-24	1.17143e-23	ymdF	Uncharacterized protein ymdF
LF82_3541	8.41	9.83	6.78	14.2	21.48	11.19	1.88899	1.50876e-05	4.82446e-05	ymgB	Uncharacterized protein ymgB
LF82_3544	45.44	44.71	46.12	52.32	124.05	63.01	1.80614	6.29872e-05	0.000186726	ymgE	UPF0410 protein ymge
LF82_3560	6.67	7.08	9.87	57.08	33.98	61.47	3.60961	8.89882e-30	1.18179e-28	yncJ	Uncharacterized protein yncJ
LF82_3561	2.16	1.91	1.21	3.02	1.34	4.4	1.60836	0.000990687	0.00244479	yneE	UPF0187 protein yneE
LF82_3565	16.31	14.68	15.55	19.37	12.27	18.06	1.00901	6.21076e-07	2.29409e-06	yneI	aldehyde dehydrogenase-like protein yneI
LF82_3567	7.68	6.98	6.98	6.72	9.54	12.11	1.32697	5.23901e-05	0.000157239	ynfA	UPF0060 membrane protein ynfA
LF82_3568	96.13	97.36	96.9	1253.66	418.75	1236.12	4.21549	4.20998e-26	4.82416e-25	ynfB	Uncharacterized protein ynfB
LF82_3570	112.32	113.35	126.9	204.54	319.44	209.18	2.02886	6.62865e-10	3.17277e-09	ynfD	Uncharacterized protein ynfD
LF82_3573	3.5	2.88	5.78	5.17	7.08	3.5	1.3502	0.00436458	0.00954104	ynfG	anaerobic dimethyl sulfoxide reductase chain
LF82_3583	1.06	2.51	1.37	2.41	2.27	3.17	1.63146	0.0112994	0.0226729	yniD	Uncharacterized protein yniD
LF82_3592	67.69	69.01	65.92	118.4	104.49	124.87	1.71328	1.74018e-39	3.2113e-38	yoaB	UPF0076 protein yoaB
LF82_3597	2.62	1.58	2.63	24.34	65.35	22.87	5.05317	6.42182e-14	4.10407e-13	yoaG	Protein yoaG
LF82_3598	27.62	27.33	28.93	39.6	24.08	40.19	1.22209	2.71473e-08	1.1392e-07	yoaH	UPF0181 protein yoaH
LF82_3599	163.3	152.1	154.03	176.21	224.48	153.02	1.20473	2.30578e-05	7.25193e-05	yobA	Protein yobA
LF82_3605	85.95	66.82	75.56	44.13	130.75	99.67	1.2305	0.0119957	0.0239044	yodC	Uncharacterized protein yodC
LF82_3606	675.61	650.44	637.51	877.16	1888.3	831.95	1.87424	4.44683e-05	0.000134962	yodD	Uncharacterized protein yodD
LF82_3607	514.17	486.29	503.11	712.87	784.22	796.47	1.55029	8.01518e-18	6.29569e-17	yoeB	Toxin yoeB
LF82_3608	122.21	125.87	119.06	141.3	262.65	161.35	1.58823	9.11998e-06	2.99331e-05	yohC	Inner membrane protein yohC
LF82_3609	46.24	48.48	47.33	60.14	106.8	54.55	1.60687	2.6385e-05	8.24755e-05	yohD	Inner membrane protein yohD
LF82_3611	5.85	5.07	3.29	99.18	50.64	107.82	5.0766	1.70512e-42	3.37717e-41	yohJ	UPF0299 membrane protein yohJ
LF82_3612	5.93	6.37	7.61	33.96	13.75	41.7	3.05835	6.40592e-14	4.09961e-13	yohK	Inner membrane protein yohK
LF82_3613	13	11.92	12.32	75.23	6.72	66.67	2.85933	8.63649e-05	0.000252447	yohN	Uncharacterized protein yohN
LF82_3614	11.39	10.46	9.93	20.69	8.76	22.56	1.60446	7.19912e-06	2.39017e-05	yojI	ABC transporter ATP-binding protein yojI
LF82_3623	7.43	12.44	10.54	42.38	36.75	46.35	2.97899	2.42206e-29	3.17982e-28	ypeC	Uncharacterized protein ypeC
LF82_3624	20.95	18.29	18.82	26.98	10.55	29.99	1.10967	0.00361572	0.00800687	ypfG	Uncharacterized protein ypfG
LF82_3625	36.83	37.57	37.66	262.82	158.75	267.24	3.52953	7.52172e-58	2.24431e-56	ypfH	esterase ypfH
LF82_3628	108.78	136.81	120.05	142.68	485.4	155.39	2.11806	0.00035294	0.000939061	ypfN	UPF0370 protein ypfN
LF82_3636	6.55	6.91	6.55	8.48	7.02	7.54	1.13102	2.36908e-09	1.08317e-08	yphH	Uncharacterized protein yphH
LF82_3638	34.22	33.34	33.53	42.17	38.41	41.83	1.21292	1.74911e-14	1.16144e-13	yqaA	Inner membrane protein yqaA
LF82_3640	149.88	175.73	161.41	208.05	364.9	210.25	1.66695	1.30066e-05	4.19113e-05	yqae	UPF0057 membrane protein yqae
LF82_3644	22.75	23.12	22.03	14.27	71.95	15.96	1.60223	0.0219481	0.0408305	yqeA	Carbamate kinase-like protein yqeA
LF82_3650	46.57	37.42	43.73	56.25	78.06	64.71	1.59651	2.13686e-09	9.81889e-09	yqfB	UPF0267 protein yqfB
LF82_3660	132.19	127.54	126.12	176.28	324.65	181.32	1.78309	1.05218e-06	3.81894e-06	yqhD	alcohol dehydrogenase yqhD
LF82_3661	1.73	2.05	1.76	0.92	3.13	2.58	1.21406	0.0205444	0.0385156	yqhG	Uncharacterized protein yqhG
LF82_3665	555.74	502.67	529.83	1308.71	999.23	1299.58	2.11277	1.51199e-74	6.61673e-73	yqiC	Uncharacterized protein yqiC
LF82_3668	59.42	57.94	53.45	119.59	79.28	127.23	1.84696	3.844e-21	3.5828e-20	yqjA	Inner membrane protein yqjA
LF82_3673	9.86	8.66	6.92	64.23	44.22	59.25	3.63811	2.22069e-53	5.8983e-52	yqjF	Inner membrane protein yqjF
LF82_3674	24.35	22.83	22.44	21.77	33.7	22.18	1.11129	0.000304276	0.000816198	yqjG	Uncharacterized protein yqjG
LF82_3675	104.33	100.56	106.96	83.89	348.89	87.03	1.74761	0.00704046	0.0148127	yqjH	Uncharacterized protein yqjH
LF82_368	2.16	3.52	1.94	6.78	1.75	5.29	1.75017	0.00172027	0.00407455	LF82_368	Yfc fimbriae subunit YfcQ
LF82_3684	23.12	18.35	23.21	47.94	8.32	45.78	1.51914	0.00978871	0.0199023	yrbA	Uncharacterized protein yrbA
LF82_3686	112.65	109.07	106.89	127.23	142.83	123.08	1.2037	1.55524e-09	7.23311e-09	yrbC	Protein yrbC
LF82_3687	19.1	24.81	23.8	59.44	30.58	60.09	2.05524	7.09961e-12	3.8895e-11	yrbD	Uncharacterized protein yrbD
LF82_3689	18.46	18.23	15.97	42.33	17.63	44.29	1.87954	1.40014e-07	5.48947e-07	yrbF	Uncharacterized ABC transporter ATP-binding protein
LF82_369	0.79	2.14	0.87	4.47	2.03	2.64	2.20214	0.000236286	0.000648199	LF82_369	hypothetical protein yfcR
LF82_3691	69.65	67.06	65.64	90.93	57.74	75.53	1.07102	4.89849e-08	2.0187e-07	yrbK	Uncharacterized protein yrbK
LF82_3693	39.43	34.17	34.03	38.24	67.53	40.39	1.4098	8.56758e-05	0.000250592	yrdA	Protein yrdA
LF82_3696	14.89	14.98	14.83	15.56	18.71	14.49	1.0654	3.24062e-06	1.11708e-05	yrfF	membrane protein igaA homolog
LF82_3697	75.86	72.42	73.34	687.33	271.92	722.22	3.8187	3.93533e-26	4.53204e-25	yrfG	Uncharacterized protein yrfG
LF82_3699	2.68	3.11	3.41	7.51	6.91	1.02	1.73838	0.0272403	0.0496309	yrhB	Uncharacterized protein yrhB
LF82_370	3.82	3.95	4.48	4.48	6.21	4.41	1.25792	0.000123314	0.000352094	LF82_370	periplasmic chaperone YfcS
LF82_3700	16.92	15.63	14.16	14.55	19.97	16.25	1.07111	8.7463e-05	0.000255332	ysaA	electron transport protein ysaA
LF82_3704	7.76	4.96	7.13	9534.82	4118.02	9168.38	11.0687	1.70385e-198	3.404e-196	ytfE	Regulator of cell morphogenesis and NO signaling
LF82_3706	55.52	45.69	47.37	260.17	313.67	252.25	3.42086	1.20891e-48	2.89319e-47	ytfG	Uncharacterized oxidoreductase ytfG
LF82_3707	41.66	43.24	46.65	305.07	424.47	324.81	3.95294	5.29492e-51	1.32952e-49	ytfH	Uncharacterized HTH-type transcriptional regulator
LF82_3709	162.69	171.4	160.62	1354.21	1065.04	1416.81	3.87359	7.75889e-186	1.37123e-183	ytfK	Uncharacterized protein ytfK
LF82_3710	14.13	15.22	14.8	31.51	26.03	32.16	1.9444	7.76026e-44	1.6135e-42	ytfL	UPF0053 inner membrane protein ytfL
LF82_3718	6.77	5.3	5.44	6.29	8.4	6.83	1.2441	4.2872e-05	0.000130721	ytjB	Protein smp
LF82_372	0.77	2.23	1.31	1.86	3.16	2.36	1.75296	0.00208714	0.0048559	LF82_372	Yfc fimbriae subunit YfcV
LF82_3720	295.74	315.49	296.29	501.26	1027.35	511.27	2.15336	2.79696e-07	1.07279e-06	zapA	Uncharacterized protein ygfE
LF82_3724	46.47	47.62	43.55	388.71	54.66	362.87	3.4207	4.22971e-08	1.75253e-07	zntR	HTH-type transcriptional regulator zntR
LF82_3725	16.77	17.72	14.68	29.89	21.66	31.04	1.66275	8.39615e-18	6.58367e-17	znuA	High-affinity zinc uptake system protein znuA
LF82_3728	1355.53	1335.72	1287.78	3799.13	6061.59	3537.94	2.70999	4.99117e-16	3.62313e-15	zraP	Zinc resistance-associated protein
LF82_3729	15.07	14.67	16.91	27.01	19.24	28.44	1.5942	3.38352e-19	2.85271e-18	zraR	Transcriptional regulatory protein zraR
LF82_3730	8.43	7	6.81	37.07	96.59	45.11	3.97882	4.02957e-17	3.08084e-16	zraS	Sensor protein zraS (EC 27133)
LF82_375	8.76	8.37	9.97	8.41	13.12	12.39	1.2661	8.11338e-06	2.67631e-05	LF82_375	SinI-like protein
LF82_380	49.37	45.38	44	52.4	50.71	48.83	1.0636	4.61235e-11	2.40838e-10	LF82_380	transposase InsK for insertion sequence element IS150
LF82_385	1.2	1.77	2.45	3.26	2.77	3.21	1.72251	5.388e-05	0.000161605	LF82_385	tail fiber component ofprophage
LF82_389	0.95	0.96	0.81	0.88	0.92	1.45	1.16539	0.00151062	0.00361337	LF82_389	variable tail fibre protein
LF82_391	0.58	0.78	0.77	0.75	0.58	1.24	1.18818	0.0204916	0.0384479	LF82_391	Phage baseplate assembly protein
LF82_416	15.34	14.65	14.97	20.8	28.02	23.02	1.61749	8.62778e-12	4.7196e-11	LF82_416	hypothetical protein
LF82_417	7.11	6.69	6.48	1805.07	599.4	2282.2	8.73498	9.26495e-76	4.17377e-74	LF82_417	hypothetical protein
LF82_421	4.47	4.37	2.78	7.05	19.7	7.59	2.55298	6.66192e-06	2.22306e-05	LF82_421	hypothetical protein
LF82_423	1.66	1.59	1.73	1.38	5.57	1.03	1.69358	0.0214529	0.039974	LF82_423	hypothetical protein
LF82_453	1.61	1.25	2.01	1.9	5.26	2.74	1.99783	0.000133941	0.000379445	LF82_453	conserved protein (EC 54992)
LF82_457	4.79	4.03	4.87	7.65	8.52	7.29	1.72282	4.09552e-10	1.99564e-09	LF82_457	ATP-binding protein of ABC transport system (ABC transporter ATP-binding subunit)
LF82_458	2.65	3.24	5.27	5.06	3.95	4.31	1.19657	0.00113953	0.00278371	LF82_458	ATP-binding protein of ABC transportsyste m
LF82_460	3.88	3.92	4.35	3.29	9.71	3.58	1.44219	0.00939161	0.0191883	LF82_460	hypothetical protein
LF82_487	3.61	3.47	4.75	4.31	9.16	5.07	1.61788	0.000164751	0.000462169	LF82_487	hypothetical protein
LF82_488	3.84	4.52	4.6	5.59	5.26	5.31	1.25444	5.19302e-08	2.13625e-07	LF82_488	hypothetical protein
LF82_504	18.96	16.87	19.06	32.83	24.31	28.87	1.57317	1.22462e-19	1.05773e-18	LF82_504	Ferric enterobactin transport ATP-binding protein fepC
LF82_505	5.35	5.58	6.19	11.32	9.59	12.86	1.89995	3.9852e-32	5.86923e-31	LF82_505	iron compound receptor (ferrichrome iron receptor)
LF82_516	7.94	7.33	6.16	8.96	10.98	10.07	1.42155	6.58801e-09	2.92482e-08	LF82_516	hypothetical protein
LF82_556	0.08	0	0	0.44	0.56	0.45	4.66975	0.000851194	0.00213146	LF82_556	hypothetical protein
LF82_557	6.27	7.09	6.8	8.52	5.46	8.59	1.07063	5.34135e-07	1.99055e-06	LF82_557	adhesin
LF82_572	13.78	15.19	13.7	21.52	10.15	21.71	1.22263	9.36364e-05	0.000272316	LF82_572	cytoplasmic protein
LF82_591	1.07	1.43	1.56	1.93	0.72	1.92	1.07229	0.021402	0.0399278	LF82_591	Carbamate kinase-like protein yahI
LF82_617	33.41	29.44	35.98	92.12	57.42	96.79	2.23053	4.61156e-21	4.26361e-20	LF82_617	hypothetical protein
LF82_639	40.47	32.2	49.23	129.06	89.53	144.11	2.48655	1.14817e-22	1.15445e-21	LF82_639	hypothetical protein yjbT
LF82_640	0.88	0.77	0.77	1.12	0.7	0.98	1.1264	0.000120178	0.000344492	LF82_640	2-oxoglutarate dehydrogenase E1component (EC1 2 4 2)
LF82_650	2.82	3.57	2.07	17.17	3.43	18.98	3.10013	1.16243e-06	4.2025e-06	LF82_650	hypothetical protein
LF82_674	11.95	10.63	9.78	17.77	24.45	14.22	1.76904	5.82603e-07	2.15892e-06	LF82_674	hypothetical protein
LF82_675	2.51	3.74	3.12	6.34	5.48	5.62	1.84937	1.21768e-07	4.81104e-07	LF82_675	hypothetical protein
LF82_685	2.19	2.78	2.1	2.76	3.47	3.73	1.43071	7.76286e-06	2.56806e-05	LF82_685	hypothetical protein
LF82_742	0	0.39	0.19	1.33	1.27	0.19	3.32871	0.00891042	0.018352	LF82_742	hypothetical protein
LF82_745	156.22	148.9	147.58	315.1	654.86	318.6	2.50517	9.4589e-09	4.15523e-08	LF82_745	hypothetical protein
LF82_752	7.32	8.8	11.04	4.14	46.16	9.32	2.18698	0.0120576	0.023995	LF82_752	CBY17566.1
LF82_753	28.08	27.5	30.99	254.73	54.13	273.61	3.60863	6.44235e-11	3.31868e-10	LF82_753	CBY17567.1
LF82_758	6.89	11.11	7.57	12.43	21.67	9.6	1.77196	0.0006204	0.00158889	LF82_758	CBY17573.1
LF82_759	4.27	4.07	5.91	15.15	46.72	15.69	3.44994	5.95668e-09	2.65996e-08	LF82_759	CBY17574.1
LF82_760	5.97	8.07	7.74	7.18	11.84	6.11	1.19589	0.00905897	0.0186079	LF82_760	CBY17575.1
LF82_761	7.74	4.41	3.67	6.57	12.16	6.75	1.65611	0.0006059	0.00155798	LF82_761	CBY17576.1
LF82_769	14.03	14.28	15.96	31.04	24.65	24.01	1.78973	1.4992e-14	1.00566e-13	LF82_769	CBY17584.1
LF82_772	3.3	3.2	3.47	5.14	10.82	6.68	2.16052	2.1454e-06	7.53679e-06	LF82_772	CBY17588.1
LF82_773	2.6	1.88	0	22.81	5.5	17.2	4.47036	2.78897e-05	8.69423e-05	LF82_773	CBY17590.1
LF82_776	6.3	7.43	6.59	6.54	16.08	7.33	1.55584	0.00217783	0.00503377	LF82_776	CBY17593.1
LF82_782	15.69	13.58	18.04	23.71	14.78	20.2	1.23548	1.39192e-06	4.98121e-06	LF82_782	CBY17600.1
LF82_798	197.68	222.83	218.68	296.89	302.18	271.28	1.3839	2.44266e-13	1.50456e-12	LF82_798	CBY17617.1
LF82_813	110.27	111.67	96.13	208.78	329.75	172.86	2.14597	2.15784e-08	9.18933e-08	LF82_813	CBY17634.1
novel0001	24.46	18.65	32.92	1409.38	425.46	897.56	6.06695	2.97056e-40	5.59416e-39	-	hypothetical protein HMPREF9534_01332 [Escherichia coli MS 69-1]
novel0002	35.25	25.79	36.61	704.56	253.17	475.69	4.76143	1.98631e-32	2.95376e-31	-	Hsp70 family protein, partial [Klebsiella pneumoniae]
novel0003	77.35	80.53	99.44	1840.55	519.52	1310.9	4.69441	1.35888e-25	1.52293e-24	-	Hsp70 family protein, partial [Klebsiella pneumoniae]
novel0004	83.4	74.11	105.29	1426.04	489.85	1085.4	4.39701	9.67549e-29	1.2559e-27	-	glutamate dehydrogenase [Escherichia coli]
novel0005	26.82	35.35	42.1	565.04	195.35	417.08	4.39751	5.14519e-27	6.18904e-26	-	hypothetical protein HMPREF9551_02485 [Escherichia coli MS 196-1]
novel0006	71.45	27.44	49.17	146.9	148.15	198.37	2.60871	2.47877e-11	1.32441e-10	-	Uncharacterised protein [Shigella sonnei]
novel0009	99.51	119.18	105.28	94.67	181.15	110.84	1.23553	0.0013563	0.00327494	-	hypothetical protein, partial [Escherichia coli]
novel0020	5.44	0	6.1	128.77	245.42	34.64	5.97615	5.59407e-06	1.88313e-05	-	preprotein translocase subunit Tim44, partial [Salmonella enterica subsp. enterica serovar Infantis]
novel0025	0	0	0	0	0	0	3.83647	5.91315e-15	4.03728e-14	-	DUF2517 family protein, partial [Escherichia coli]
novel0028	258.61	248.03	260.66	432.52	365.34	377.26	1.51564	9.41117e-15	6.35946e-14	-	DNA starvation/stationary phase protection protein Dps, partial [Salmonella sp. S043_49643]
novel0029	24.99	0	13.45	100.33	851.8	78.12	5.55888	4.69845e-05	0.000141942	-	hypothetical protein DK307_06090, partial [Escherichia coli]
novel0034	39.9	63.05	30.74	30.35	102.03	57.67	1.4945	0.0115272	0.0230695	-	asparagine--tRNA ligase, partial [Escherichia coli]
novel0038	43.7	62.23	38.21	726.71	4763.23	690.75	6.37841	2.7036e-12	1.52805e-11	-	SOS cell division inhibitor [Escherichia coli]
novel0039	243.94	192.28	303.59	1219.28	2738.1	1325.15	3.63776	2.64473e-11	1.40818e-10	-	Hypothetical protein c1103 [Escherichia coli CFT073]
novel0040	45.79	38.43	43	47.06	186.32	40.43	2.12187	0.00305659	0.00687808	-	phage major capsid protein [Escherichia coli]
novel0044	4.89	6.79	5.71	774.56	787.79	649.18	7.92533	5.57618e-34	8.62712e-33	-	multiple stress resistance protein BhsA, partial [Shigella sonnei]
novel0046	346.03	346.11	326.63	800.15	922.47	734.11	2.22121	9.56937e-23	9.66401e-22	-	MULTISPECIES: hypothetical protein [Enterobacteriaceae]
novel0050	59.17	83.79	36.44	120.82	59.72	132.83	1.70197	0.00220381	0.00508869	-	hypothetical protein HmCmsJML122_03792 [Escherichia coli]
novel0051	27.51	20.6	28.71	49.57	212.51	91.09	3.18725	1.2752e-06	4.58853e-06	-	PAP2 superfamily protein [Escherichia coli 8-415-05_S4_C2]
novel0053	9.47	6.66	10.68	24.91	68.96	36.35	3.18318	0.000617092	0.00158233	-	Oligopeptide transport system permease protein oppB, partial [Escherichia coli DORA_A_5_14_21]
novel0054	47	169.9	74.09	680.06	484.81	526.19	3.44489	2.16096e-08	9.19409e-08	-	DUF2498 family protein, partial [Escherichia coli]
novel0056	18.51	17.96	18.4	561.26	297.27	634.49	5.6697	7.90879e-86	4.3263e-84	-	Putative uncharacterized protein ydbH [Escherichia coli ISC7]
novel0059	992.17	1030.47	947.35	2459.62	5012.9	2958.58	2.73189	1.50016e-12	8.67073e-12	-	hypothetical protein ECONIH1_08800 [Escherichia coli]
novel0060	2221.3	2672.98	2292.24	11709.8	18483.9	11534.6	3.46986	1.49861e-24	1.60515e-23	-	hypothetical protein HMPREF9349_03839 [Escherichia coli MS 79-10]
novel0063	7.77	10.58	7.48	230.61	1176.36	221.45	7.03427	1.67038e-18	1.3442e-17	-	acid shock protein [Escherichia coli APEC IMT5155]
novel0064	21023.8	20382.8	20190.7	14663	72618.4	14202.9	1.69573	0.0177031	0.0336835	-	hypothetical protein MY011_25140 [Escherichia coli]
novel0065	22.82	15.01	31.74	4607.95	10703.1	4037.13	9.12805	3.91249e-59	1.20657e-57	-	Putative acid shock protein [Escherichia coli CFT073]
novel0069	11.62	4.66	6.8	279.22	438.22	249.45	6.33733	5.97377e-35	9.69945e-34	-	Hypothetical protein c2142 [Escherichia coli CFT073]
novel0070	28.41	37.85	38.54	36.47	63.39	43.32	1.41931	0.000399781	0.00105272	-	TVP38/TMEM64 family protein, partial [Staphylococcus epidermidis]
novel0073	0	0	44.21	1493.79	5666.04	1383.35	8.30672	6.66835e-11	3.41976e-10	-	hypothetical protein ECSTEC7V_2276 [Escherichia coli STEC_7v]
novel0075	852.58	846.72	789.34	773.39	2057.05	859.41	1.45839	0.00278087	0.00630084	-	Hypothetical protein c2371 [Escherichia coli CFT073]
novel0078	153.01	178.56	129.54	621.36	2158.57	628.83	3.88127	4.5144e-10	2.19046e-09	-	hypothetical protein [Klebsiella quasipneumoniae]
novel0080	4995.25	5294.27	5145.41	4973.97	14603	5988.75	1.7394	0.000944111	0.00234243	-	conserved hypothetical protein [Escherichia coli]
novel0081	183.76	229.62	218.39	367.58	228.25	340.19	1.48462	6.87847e-12	3.78069e-11	-	hypothetical protein HMPREF9531_01750 [Escherichia coli MS 45-1]
novel0084	56.79	49.93	72.57	2229.45	1992.47	2598.74	6.16909	3.74719e-175	6.14941e-173	-	hypothetical protein AN203_07160 [Escherichia coli]
novel0090	16.33	0	0	93	122.71	20.79	4.66938	0.000210099	0.000579474	-	P-II family nitrogen regulator, partial [Escherichia coli]
novel0091	55.57	50.22	67.08	324.99	314.94	273.89	3.35256	1.7486e-43	3.55522e-42	-	Hypothetical protein c3104 [Escherichia coli CFT073]
novel0094	154.5	87.25	101.12	95.39	139.39	119.29	1.00865	0.00393499	0.00866376	-	hypothetical protein CWB66_17895, partial [Pseudoalteromonas sp. S558]
novel0098	58.27	45.69	67.72	512.16	92.7	420.79	3.41561	4.37605e-09	1.97524e-08	-	protein disaggregation chaperone [Escherichia coli]
novel0099	332.64	128.19	280.23	2377.6	671.1	1573.62	3.38761	1.95818e-08	8.37008e-08	-	Protein of uncharacterised function (DUF3170) [Shigella sonnei]
novel0100	216.25	154.07	247.88	2627.71	620.02	1896.39	3.88697	1.08197e-13	6.79188e-13	-	Uncharacterised protein [Shigella sonnei]
novel0103	65.72	79.86	87.18	105.87	98.89	133.71	1.46615	7.88509e-11	4.02577e-10	-	hypothetical protein C3F27_28030, partial [Escherichia coli]
novel0105	80.53	66.89	88.14	92.04	198.95	96.05	1.7119	0.000138233	0.000391122	-	Conserved hypothetical protein [Escherichia coli CFT073]
novel0106	0	9.69	0	80.8	629.98	25.87	7.39599	1.31674e-05	4.23697e-05	-	flavodoxin domain-containing protein, partial [Klebsiella pneumoniae]
novel0114	40.43	27	25.33	63.75	80.8	70.66	2.14321	1.01302e-09	4.7791e-09	-	prohibitin family protein, partial [Escherichia coli]
novel0121	0	0	104.58	654.37	181.96	588.69	4.38589	9.22255e-05	0.000268694	-	hypothetical protein i02_3515 [Escherichia coli str. 'clone D i2']
novel0122	191.83	180.68	150.02	899.51	849.78	881.8	3.26188	2.39444e-73	1.0094e-71	-	hypothetical protein ECDEC1C_3827 [Escherichia coli DEC1C]
novel0125	69.04	71.27	69.41	113.28	133.66	113	1.73329	1.59638e-14	1.0631e-13	-	RNA binding protein associated with pre-50S ribosomal subunits [Escherichia coli]
novel0126	41.68	27.44	65.56	83.94	298.45	70.48	2.7173	0.000273655	0.00074098	-	trypsin-like peptidase domain-containing protein, partial [Klebsiella pneumoniae]
novel0127	42	43.49	36.28	129.59	53.27	102.88	2.12498	4.71708e-10	2.28398e-09	-	hypothetical protein AU24_18685 [Salmonella enterica subsp. enterica serovar Enteritidis str. EC20110361]
novel0136	623.84	460.5	755.51	1353.43	3303.38	1080.77	2.50132	8.97968e-06	2.94937e-05	-	Uncharacterised protein [Escherichia coli]
novel0138	499.79	472.64	414.81	440.13	1691.38	458.73	1.93706	0.00253211	0.0057857	-	Hypothetical protein c4310 [Escherichia coli CFT073]
novel0163	42.11	32.09	21.28	213.26	141.11	184.52	3.38907	3.30714e-27	4.02019e-26	-	hypothetical protein, partial [Escherichia coli]
novel0164	95.22	80.01	58.41	148.82	98.28	140.84	1.61331	5.10589e-07	1.91055e-06	-	periplasmic CpxP domain protein, partial [Escherichia coli 99.0839]
novel0165	5.54	1.08	7.82	1019.61	713.67	882.33	8.3732	6.13942e-82	3.13451e-80	-	Spy/CpxP family protein refolding chaperone, partial [Klebsiella pneumoniae]
novel0176	60.57	54.28	63.49	52.21	136.68	62.75	1.46926	0.00501492	0.0108389	-	NAD(+) diphosphatase, partial [Escherichia coli]
novel0183	0	43.72	0	61.58	72.23	56.95	3.25139	0.017053	0.0326222	-	hypothetical protein AKO63_4309 [Escherichia coli]
novel0186	12.88	5.58	17.59	15.36	31.63	23.31	1.92291	0.000666058	0.00169653	-	ABC transporter permease subunit, partial [Escherichia coli]
novel0188	156.48	193.38	171.18	177.5	457.77	169.49	1.58832	0.00310038	0.00696637	-	two-component response regulator [Escherichia coli]
novel0190	277.54	353.1	279.81	862.3	857.42	867.66	2.41515	3.2012e-31	4.526e-30	-	transglycosylase SLT domain-containing protein [Escherichia coli]
novel0191	368.3	411.5	391.88	370.8	794.34	373.91	1.36723	0.00253674	0.00579052	-	hypothetical protein CWM61_20145 [Klebsiella sp. K-Nf6]
novel0192	10.88	13.27	26.35	44.73	46.49	56.07	2.45212	1.27405e-07	5.02513e-07	-	hypothetical protein DOE56_21155 [Salmonella enterica subsp. arizonae serovar 63:g,z51:-]
novel0194	1.89	2.13	2.43	188.77	125.58	154.61	7.12568	5.67125e-64	1.98927e-62	-	amino acid permease, partial [Escherichia coli]
novel0195	13.02	7.71	6.61	2179.1	811.6	1869.45	8.31129	2.49058e-47	5.80926e-46	-	iron-sulfur cluster repair di-iron protein, partial [Klebsiella pneumoniae]
novel0196	435.61	790.44	413.74	19630.6	14251	15511.7	5.75354	1.59202e-69	6.09612e-68	-	Hypothetical protein ytfK [Escherichia coli CFT073]
novel0197	900.63	851.81	741.61	1088.69	1420.33	1040.59	1.41832	7.52387e-08	3.04601e-07	-	Prophage CP4-57 integrase [Raoultella terrigena]
novel0199	162.05	317.92	263.04	385.61	882.8	310.35	1.9965	0.000456668	0.0011943	-	peptide chain release factor 3 [Escherichia coli]
novel0200	16.08	0	8.82	52.92	55.31	70.68	3.59073	0.000682249	0.00173488	-	putative deoxyribonuclease [Escherichia coli]
sRNA0003	0	0	0	0	0	0	5.6185	2.91517e-05	9.0508e-05
sRNA0046	0	0	0	0	0	0	6.34222	0.00136917	0.00329734
sRNA0078	0	0	0	0	0	0	3.25525	1.3909e-07	5.45787e-07
sRNA0187	0	0	0	0	0	0	4.09043	0.000168584	0.000472056
sRNA0256	0	0	0	0	0	2969.96	6.86775	1.49107e-06	5.31122e-06
sRNA0345	0	0	0	0	0	0	4.10981	5.18201e-09	2.32306e-08
sRNA0347	0	0	0	0	0	0	2.43834	0.00017606	0.00049209
